# Supplementary material for: 4-(4-Bromo­phen­yl)-3-methyl-1-phenyl-6,7-dihydro-1H-pyrazolo­[3,4-b]thieno[2,3-e]pyridine 5,5-dioxide
Source: Acta Crystallogr Sect E Struct Rep Online. 2011 Nov 5;67(Pt 12):o3166. doi: 10.1107/S1600536811045697 (PMC3238837; doi:10.1107/S1600536811045697)
Supplement: Supplementary file 1 [file e-67-o3166-sup1.cif]

##############################################################################
#                                                                            #
# This CIF contains the data in a paper accepted for publication in          #
# Acta Crystallographica Section E. It conforms to the requirements of       #
# Notes for Authors for Acta Crystallographica Section E, and has been       #
# peer reviewed under the auspices of the IUCr Commission on Journals.       #
#                                                                            #
# Full details of the Crystallographic Information File format               #
# are given in the paper "The Crystallographic Information File (CIF):       #
# a New Standard Archive File for Crystallography" by S. R. Hall, F. H.      #
# Allen and I. D. Brown [Acta Cryst. (1991), A47, 655-685].                  #
#                                                                            #
# The current version of the core CIF dictionary is obtainable from          #
# ftp://ftp.iucr.org/pub/cif_core.dic.                                       #
#                                                                            #
# Software is freely available for graphical display of the structure(s)     #
# in this CIF. For information consult the CIF software page                 #
# http://www.iucr.org/resources/cif/software.                                #
#                                                                            #
# This file may be used for bona fide research purposes within the           #
# scientific community so long as proper attribution is given to the journal # 
# article from which it was obtained.                                        #
#                                                                            #
##############################################################################
data_I
_audit_creation_method     SHELXL-97
_chemical_name_systematic
;
4-(4-Bromophenyl)-3-methyl-1-phenyl-6,7-dihydro-1<i>H</i>-
pyrazolo[3,4-<i>b</i>]thieno[2,3-<i>e</i>]pyridine 5,5-dioxide
;
_chemical_name_common     ?
_chemical_formula_moiety     'C21 H16 Br N3 O2 S'
_chemical_formula_sum     'C21 H16 Br N3 O2 S'
_chemical_formula_iupac     'C21 H16 Br N3 O2 S'
_chemical_formula_weight     454.34
_chemical_melting_point     ?
_symmetry_cell_setting     triclinic
_symmetry_space_group_name_H-M     'P -1'
_symmetry_space_group_name_Hall     '-P 1'
loop_
    _symmetry_equiv_pos_as_xyz
    'x, y, z'
    '-x, -y, -z'
_cell_length_a     9.881(3)
_cell_length_b     9.904(3)
_cell_length_c     11.333(4)
_cell_angle_alpha     108.6420(10)
_cell_angle_beta     102.000(4)
_cell_angle_gamma     107.346(3)
_cell_volume     945.1(5)
_cell_formula_units_Z     2
_cell_measurement_reflns_used     3340
_cell_measurement_theta_min     2.0
_cell_measurement_theta_max     27.9
_cell_measurement_temperature     113(2)
_exptl_crystal_description     Prism
_exptl_crystal_colour     Colorless
_exptl_crystal_size_max     0.24
_exptl_crystal_size_mid     0.22
_exptl_crystal_size_min     0.16
_exptl_crystal_density_diffrn     1.597
_exptl_crystal_density_meas     ?
_exptl_crystal_density_method     'not measured'
_exptl_crystal_F_000     460
_exptl_absorpt_coefficient_mu     2.308
_exptl_absorpt_correction_type     multi-scan
_exptl_absorpt_process_details     '(CrystalClear; Rigaku/MSC, 2002)'
_exptl_absorpt_correction_T_min     0.6073
_exptl_absorpt_correction_T_max     0.7090
_exptl_special_details
;
;
_diffrn_ambient_temperature     113(2)
_diffrn_radiation_type     MoK\a
_diffrn_radiation_wavelength     0.71073
_diffrn_radiation_source     'rotating anode'
_diffrn_radiation_monochromator     multilayer
_diffrn_measurement_device_type     'Rigaku Saturn CCD area-detector'
_diffrn_measurement_method     '\w and \f scans'
_diffrn_detector_area_resol_mean     14.63
_diffrn_reflns_number     10810
_diffrn_reflns_av_R_equivalents     0.0411
_diffrn_reflns_av_sigmaI/netI     0.0727
_diffrn_reflns_theta_min     2.01
_diffrn_reflns_theta_max     27.87
_diffrn_reflns_theta_full     27.87
_diffrn_measured_fraction_theta_max     0.988
_diffrn_measured_fraction_theta_full     0.988
_diffrn_reflns_limit_h_min     -11
_diffrn_reflns_limit_h_max     12
_diffrn_reflns_limit_k_min     -13
_diffrn_reflns_limit_k_max     13
_diffrn_reflns_limit_l_min     -14
_diffrn_reflns_limit_l_max     14
_diffrn_standards_number     0
_diffrn_standards_interval_count     0
_diffrn_standards_interval_time     0
_diffrn_standards_decay_%     0
_refine_special_details
;
Refinement of <i>F</i>^2^ against ALL reflections. The weighted <i>R</i>-factor
<i>wR</i> and goodness of fit <i>S</i> are based on <i>F</i>^2^, conventional
<i>R</i>-factors <i>R</i> are based on <i>F</i>, with <i>F</i> set to zero for
negative <i>F</i>^2^. The threshold expression of <i>F</i>^2^ >
\s(<i>F</i>^2^) is used only for calculating <i>R</i>-factors(gt) <i>etc</i>.
and is not relevant to the choice of reflections for refinement.
<i>R</i>-factors based on <i>F</i>^2^ are statistically about twice as large
as those based on <i>F</i>, and <i>R</i>- factors based on ALL data will be
even larger.
;
_reflns_number_total     4429
_reflns_number_gt     2695
_reflns_threshold_expression     I>2sigma(I)
_refine_ls_structure_factor_coef     Fsqd
_refine_ls_matrix_type     full
_refine_ls_R_factor_all     0.0557
_refine_ls_R_factor_gt     0.0364
_refine_ls_wR_factor_gt     0.0918
_refine_ls_wR_factor_ref     0.0961
_refine_ls_goodness_of_fit_ref     0.983
_refine_ls_restrained_S_all     0.983
_refine_ls_number_reflns     4429
_refine_ls_number_parameters     254
_refine_ls_number_restraints     0
_refine_ls_hydrogen_treatment     constr
_refine_ls_weighting_scheme     calc
_refine_ls_weighting_details
                 'calc w=1/[\s^2^(Fo^2^)+(0.0437P)^2^] where P=(Fo^2^+2Fc^2^)/3'
_atom_sites_solution_hydrogens     geom
_atom_sites_solution_primary     direct
_atom_sites_solution_secondary     difmap
_refine_ls_shift/su_max     0.001
_refine_ls_shift/su_mean     0.000
_refine_diff_density_max     1.137
_refine_diff_density_min     -0.584
_refine_ls_extinction_method     none
_refine_ls_extinction_coef     ?
loop_
    _atom_type_symbol
    _atom_type_description
    _atom_type_scat_dispersion_real
    _atom_type_scat_dispersion_imag
    _atom_type_scat_source
    'C' 'C' 0.0033 0.0016
                         'International Tables Vol C Tables 4.2.6.8 and 6.1.1.4'
    'H' 'H' 0.0000 0.0000
                         'International Tables Vol C Tables 4.2.6.8 and 6.1.1.4'
    'N' 'N' 0.0061 0.0033
                         'International Tables Vol C Tables 4.2.6.8 and 6.1.1.4'
    'O' 'O' 0.0106 0.0060
                         'International Tables Vol C Tables 4.2.6.8 and 6.1.1.4'
    'S' 'S' 0.1246 0.1234
                         'International Tables Vol C Tables 4.2.6.8 and 6.1.1.4'
    'Br' 'Br' -0.2901 2.4595
                         'International Tables Vol C Tables 4.2.6.8 and 6.1.1.4'
_computing_data_collection     'CrystalClear (Rigaku/MSC, 2002)'
_computing_cell_refinement     'CrystalClear (Rigaku/MSC, 2002)'
_computing_data_reduction     'CrystalClear (Rigaku/MSC, 2002)'
_computing_structure_solution     'SHELXS97 (Sheldrick, 2008)'
_computing_structure_refinement     'SHELXL97 (Sheldrick, 2008)'
_computing_molecular_graphics     'SHELXTL (Sheldrick, 2008)'
_computing_publication_material     'SHELXTL (Sheldrick, 2008)'
loop_
    _atom_site_type_symbol
    _atom_site_label
    _atom_site_fract_x
    _atom_site_fract_y
    _atom_site_fract_z
    _atom_site_U_iso_or_equiv
    _atom_site_adp_type
    _atom_site_calc_flag
    _atom_site_refinement_flags
    _atom_site_occupancy
    _atom_site_symmetry_multiplicity
    _atom_site_disorder_assembly
    _atom_site_disorder_group
    Br Br1 1.02598(4) 0.80211(4) 1.16776(3) 0.04812(13) Uani d . 1 1 . .
    S S1 0.45768(7) 0.09317(7) 0.71274(6) 0.02120(15) Uani d . 1 1 . .
    O O1 0.4863(2) 0.1482(2) 0.85218(18) 0.0380(5) Uani d . 1 1 . .
    O O2 0.5755(2) 0.0686(2) 0.6663(2) 0.0372(5) Uani d . 1 1 . .
    N N1 0.1738(2) 0.1677(2) 0.4704(2) 0.0220(5) Uani d . 1 1 . .
    N N2 0.1926(2) 0.4054(2) 0.4460(2) 0.0233(5) Uani d . 1 1 . .
    N N3 0.2917(2) 0.5588(2) 0.5057(2) 0.0240(5) Uani d . 1 1 . .
    C C1 0.5936(3) 0.4707(3) 0.8034(2) 0.0190(5) Uani d . 1 1 . .
    C C2 0.7289(3) 0.4526(3) 0.8108(2) 0.0204(5) Uani d . 1 1 . .
    H H2 0.7331 0.3712 0.7411 0.025 Uiso calc R 1 1 . .
    C C3 0.8563(3) 0.5509(3) 0.9177(2) 0.0243(6) Uani d . 1 1 . .
    H H3 0.9490 0.5395 0.9206 0.029 Uiso calc R 1 1 . .
    C C4 0.8497(3) 0.6665(3) 1.0212(2) 0.0273(6) Uani d . 1 1 . .
    C C5 0.7152(3) 0.6852(3) 1.0175(3) 0.0318(7) Uani d . 1 1 . .
    H H5 0.7111 0.7644 1.0892 0.038 Uiso calc R 1 1 . .
    C C6 0.5877(3) 0.5877(3) 0.9089(3) 0.0270(6) Uani d . 1 1 . .
    H H6 0.4954 0.6001 0.9057 0.032 Uiso calc R 1 1 . .
    C C7 0.4559(3) 0.3682(3) 0.6872(2) 0.0193(5) Uani d . 1 1 . .
    C C8 0.3902(3) 0.2086(3) 0.6455(2) 0.0183(5) Uani d . 1 1 . .
    C C9 0.2875(3) -0.0719(3) 0.6279(3) 0.0416(8) Uani d . 1 1 . .
    H H9A 0.3088 -0.1659 0.5938 0.050 Uiso calc R 1 1 . .
    H H9B 0.2307 -0.0839 0.6888 0.050 Uiso calc R 1 1 . .
    C C10 0.1963(3) -0.0532(3) 0.5156(3) 0.0291(6) Uani d . 1 1 . .
    H H10A 0.2062 -0.1134 0.4316 0.035 Uiso calc R 1 1 . .
    H H10B 0.0887 -0.0919 0.5076 0.035 Uiso calc R 1 1 . .
    C C11 0.2532(3) 0.1152(3) 0.5425(2) 0.0210(5) Uani d . 1 1 . .
    C C12 0.2421(3) 0.3213(3) 0.5059(2) 0.0205(5) Uani d . 1 1 . .
    C C13 0.3777(3) 0.4255(3) 0.6098(2) 0.0206(5) Uani d . 1 1 . .
    C C14 0.4020(3) 0.5728(3) 0.6035(2) 0.0214(5) Uani d . 1 1 . .
    C C15 0.5315(3) 0.7246(3) 0.6841(3) 0.0267(6) Uani d . 1 1 . .
    H H15A 0.5434 0.7867 0.6320 0.040 Uiso calc R 1 1 . .
    H H15B 0.6236 0.7069 0.7099 0.040 Uiso calc R 1 1 . .
    H H15C 0.5127 0.7800 0.7636 0.040 Uiso calc R 1 1 . .
    C C16 0.0596(3) 0.3565(3) 0.3378(3) 0.0260(6) Uani d . 1 1 . .
    C C17 -0.0100(3) 0.4602(4) 0.3356(3) 0.0310(7) Uani d . 1 1 . .
    H H17 0.0300 0.5609 0.4049 0.037 Uiso calc R 1 1 . .
    C C18 -0.1381(3) 0.4129(4) 0.2301(3) 0.0393(8) Uani d . 1 1 . .
    H H18 -0.1857 0.4828 0.2273 0.047 Uiso calc R 1 1 . .
    C C19 -0.1981(3) 0.2683(4) 0.1296(3) 0.0446(8) Uani d . 1 1 . .
    H H19 -0.2872 0.2380 0.0589 0.054 Uiso calc R 1 1 . .
    C C20 -0.1277(3) 0.1653(4) 0.1315(3) 0.0433(8) Uani d . 1 1 . .
    H H20 -0.1680 0.0651 0.0616 0.052 Uiso calc R 1 1 . .
    C C21 0.0016(3) 0.2105(3) 0.2362(3) 0.0337(7) Uani d . 1 1 . .
    H H21 0.0502 0.1412 0.2379 0.040 Uiso calc R 1 1 . .
loop_
    _atom_site_aniso_label
    _atom_site_aniso_U_11
    _atom_site_aniso_U_22
    _atom_site_aniso_U_33
    _atom_site_aniso_U_12
    _atom_site_aniso_U_13
    _atom_site_aniso_U_23
    Br1 0.0535(2) 0.02996(18) 0.02916(18) 0.00753(16) -0.01463(14) -0.00030(13)
    S1 0.0202(3) 0.0170(3) 0.0251(3) 0.0074(3) 0.0038(3) 0.0093(3)
    O1 0.0592(14) 0.0385(12) 0.0241(10) 0.0289(11) 0.0091(10) 0.0163(9)
    O2 0.0347(12) 0.0336(12) 0.0642(15) 0.0229(10) 0.0272(11) 0.0300(11)
    N1 0.0198(12) 0.0196(11) 0.0260(12) 0.0070(9) 0.0047(9) 0.0112(9)
    N2 0.0201(12) 0.0233(12) 0.0277(12) 0.0089(10) 0.0036(9) 0.0141(10)
    N3 0.0222(12) 0.0209(12) 0.0294(12) 0.0080(10) 0.0067(10) 0.0124(10)
    C1 0.0213(14) 0.0160(12) 0.0218(13) 0.0071(11) 0.0065(10) 0.0109(10)
    C2 0.0237(14) 0.0172(13) 0.0193(13) 0.0087(11) 0.0046(10) 0.0072(10)
    C3 0.0228(14) 0.0219(14) 0.0245(14) 0.0077(12) 0.0018(11) 0.0097(11)
    C4 0.0302(16) 0.0198(14) 0.0196(13) 0.0047(12) -0.0028(11) 0.0048(11)
    C5 0.0472(19) 0.0215(14) 0.0224(14) 0.0138(14) 0.0121(13) 0.0032(11)
    C6 0.0306(16) 0.0253(14) 0.0293(15) 0.0153(13) 0.0128(12) 0.0107(12)
    C7 0.0173(13) 0.0190(13) 0.0225(13) 0.0085(11) 0.0061(10) 0.0086(11)
    C8 0.0186(13) 0.0196(13) 0.0192(12) 0.0092(11) 0.0063(10) 0.0095(10)
    C9 0.0330(18) 0.0248(16) 0.053(2) 0.0000(14) -0.0055(14) 0.0215(15)
    C10 0.0248(15) 0.0203(14) 0.0343(16) 0.0050(12) 0.0011(12) 0.0109(12)
    C11 0.0201(14) 0.0207(13) 0.0234(13) 0.0081(11) 0.0084(11) 0.0096(11)
    C12 0.0168(13) 0.0219(13) 0.0272(14) 0.0092(11) 0.0075(11) 0.0136(11)
    C13 0.0204(14) 0.0187(13) 0.0228(13) 0.0078(11) 0.0060(11) 0.0094(11)
    C14 0.0221(14) 0.0201(13) 0.0257(14) 0.0103(12) 0.0097(11) 0.0108(11)
    C15 0.0272(15) 0.0189(13) 0.0321(15) 0.0081(12) 0.0050(12) 0.0122(12)
    C16 0.0170(14) 0.0354(16) 0.0294(15) 0.0070(12) 0.0064(11) 0.0218(13)
    C17 0.0300(17) 0.0483(19) 0.0311(15) 0.0235(15) 0.0155(13) 0.0253(14)
    C18 0.0275(17) 0.069(2) 0.0427(19) 0.0285(18) 0.0170(15) 0.0368(18)
    C19 0.0242(17) 0.067(2) 0.0415(19) 0.0077(16) -0.0007(13) 0.0368(18)
    C20 0.0358(18) 0.046(2) 0.0355(17) 0.0008(16) -0.0005(14) 0.0236(16)
    C21 0.0294(16) 0.0334(17) 0.0348(16) 0.0070(14) 0.0014(13) 0.0205(14)
_geom_special_details
;
All e.s.d.'s (except the e.s.d. in the dihedral angle between two l.s. planes)
are estimated using the full covariance matrix. The cell e.s.d.'s are taken
into account individually in the estimation of e.s.d.'s in distances, angles
and torsion angles; correlations between e.s.d.'s in cell parameters are only
used when they are defined by crystal symmetry. An approximate (isotropic)
treatment of cell e.s.d.'s is used for estimating e.s.d.'s involving l.s.
planes.
;
loop_
    _geom_bond_atom_site_label_1
    _geom_bond_atom_site_label_2
    _geom_bond_site_symmetry_2
    _geom_bond_distance
    _geom_bond_publ_flag
    Br1 C4 . 1.890(3) ?
    S1 O2 . 1.4261(19) ?
    S1 O1 . 1.4304(19) ?
    S1 C9 . 1.763(3) ?
    S1 C8 . 1.770(2) ?
    N1 C11 . 1.342(3) ?
    N1 C12 . 1.347(3) ?
    N2 C12 . 1.364(3) ?
    N2 N3 . 1.381(3) ?
    N2 C16 . 1.427(3) ?
    N3 C14 . 1.322(3) ?
    C1 C2 . 1.390(3) ?
    C1 C6 . 1.400(3) ?
    C1 C7 . 1.481(3) ?
    C2 C3 . 1.372(3) ?
    C2 H2 . 0.9500 ?
    C3 C4 . 1.381(4) ?
    C3 H3 . 0.9500 ?
    C4 C5 . 1.389(4) ?
    C5 C6 . 1.380(4) ?
    C5 H5 . 0.9500 ?
    C6 H6 . 0.9500 ?
    C7 C8 . 1.388(3) ?
    C7 C13 . 1.409(3) ?
    C8 C11 . 1.399(3) ?
    C9 C10 . 1.497(4) ?
    C9 H9A . 0.9900 ?
    C9 H9B . 0.9900 ?
    C10 C11 . 1.495(4) ?
    C10 H10A . 0.9900 ?
    C10 H10B . 0.9900 ?
    C12 C13 . 1.411(3) ?
    C13 C14 . 1.434(3) ?
    C14 C15 . 1.490(3) ?
    C15 H15A . 0.9800 ?
    C15 H15B . 0.9800 ?
    C15 H15C . 0.9800 ?
    C16 C21 . 1.383(4) ?
    C16 C17 . 1.400(4) ?
    C17 C18 . 1.382(4) ?
    C17 H17 . 0.9500 ?
    C18 C19 . 1.367(5) ?
    C18 H18 . 0.9500 ?
    C19 C20 . 1.399(4) ?
    C19 H19 . 0.9500 ?
    C20 C21 . 1.389(4) ?
    C20 H20 . 0.9500 ?
    C21 H21 . 0.9500 ?
loop_
    _geom_angle_atom_site_label_1
    _geom_angle_atom_site_label_2
    _geom_angle_atom_site_label_3
    _geom_angle_site_symmetry_1
    _geom_angle_site_symmetry_3
    _geom_angle
    _geom_angle_publ_flag
    O2 S1 O1 . . 117.48(13) ?
    O2 S1 C9 . . 111.19(15) ?
    O1 S1 C9 . . 110.26(14) ?
    O2 S1 C8 . . 109.80(11) ?
    O1 S1 C8 . . 111.74(11) ?
    C9 S1 C8 . . 93.92(13) ?
    C11 N1 C12 . . 112.6(2) ?
    C12 N2 N3 . . 110.6(2) ?
    C12 N2 C16 . . 129.5(2) ?
    N3 N2 C16 . . 119.9(2) ?
    C14 N3 N2 . . 107.4(2) ?
    C2 C1 C6 . . 119.0(2) ?
    C2 C1 C7 . . 121.4(2) ?
    C6 C1 C7 . . 119.5(2) ?
    C3 C2 C1 . . 120.7(2) ?
    C3 C2 H2 . . 119.6 ?
    C1 C2 H2 . . 119.6 ?
    C2 C3 C4 . . 119.8(2) ?
    C2 C3 H3 . . 120.1 ?
    C4 C3 H3 . . 120.1 ?
    C3 C4 C5 . . 120.6(2) ?
    C3 C4 Br1 . . 119.6(2) ?
    C5 C4 Br1 . . 119.8(2) ?
    C6 C5 C4 . . 119.5(2) ?
    C6 C5 H5 . . 120.3 ?
    C4 C5 H5 . . 120.3 ?
    C5 C6 C1 . . 120.3(2) ?
    C5 C6 H6 . . 119.9 ?
    C1 C6 H6 . . 119.9 ?
    C8 C7 C13 . . 113.7(2) ?
    C8 C7 C1 . . 123.8(2) ?
    C13 C7 C1 . . 122.5(2) ?
    C7 C8 C11 . . 122.9(2) ?
    C7 C8 S1 . . 127.27(19) ?
    C11 C8 S1 . . 109.75(18) ?
    C10 C9 S1 . . 108.94(19) ?
    C10 C9 H9A . . 109.9 ?
    S1 C9 H9A . . 109.9 ?
    C10 C9 H9B . . 109.9 ?
    S1 C9 H9B . . 109.9 ?
    H9A C9 H9B . . 108.3 ?
    C11 C10 C9 . . 108.2(2) ?
    C11 C10 H10A . . 110.1 ?
    C9 C10 H10A . . 110.1 ?
    C11 C10 H10B . . 110.1 ?
    C9 C10 H10B . . 110.1 ?
    H10A C10 H10B . . 108.4 ?
    N1 C11 C8 . . 124.4(2) ?
    N1 C11 C10 . . 120.2(2) ?
    C8 C11 C10 . . 115.4(2) ?
    N1 C12 N2 . . 125.9(2) ?
    N1 C12 C13 . . 127.2(2) ?
    N2 C12 C13 . . 106.9(2) ?
    C7 C13 C12 . . 119.0(2) ?
    C7 C13 C14 . . 136.0(2) ?
    C12 C13 C14 . . 104.9(2) ?
    N3 C14 C13 . . 110.2(2) ?
    N3 C14 C15 . . 120.5(2) ?
    C13 C14 C15 . . 129.3(2) ?
    C14 C15 H15A . . 109.5 ?
    C14 C15 H15B . . 109.5 ?
    H15A C15 H15B . . 109.5 ?
    C14 C15 H15C . . 109.5 ?
    H15A C15 H15C . . 109.5 ?
    H15B C15 H15C . . 109.5 ?
    C21 C16 C17 . . 120.6(3) ?
    C21 C16 N2 . . 120.8(2) ?
    C17 C16 N2 . . 118.6(3) ?
    C18 C17 C16 . . 118.5(3) ?
    C18 C17 H17 . . 120.8 ?
    C16 C17 H17 . . 120.8 ?
    C19 C18 C17 . . 121.8(3) ?
    C19 C18 H18 . . 119.1 ?
    C17 C18 H18 . . 119.1 ?
    C18 C19 C20 . . 119.7(3) ?
    C18 C19 H19 . . 120.2 ?
    C20 C19 H19 . . 120.2 ?
    C21 C20 C19 . . 119.6(3) ?
    C21 C20 H20 . . 120.2 ?
    C19 C20 H20 . . 120.2 ?
    C16 C21 C20 . . 119.9(3) ?
    C16 C21 H21 . . 120.1 ?
    C20 C21 H21 . . 120.1 ?
loop_
    _geom_torsion_atom_site_label_1
    _geom_torsion_atom_site_label_2
    _geom_torsion_atom_site_label_3
    _geom_torsion_atom_site_label_4
    _geom_torsion_site_symmetry_1
    _geom_torsion_site_symmetry_2
    _geom_torsion_site_symmetry_3
    _geom_torsion_site_symmetry_4
    _geom_torsion
    _geom_torsion_publ_flag
    C12 N2 N3 C14 . . . . -0.8(3) ?
    C16 N2 N3 C14 . . . . 178.7(2) ?
    C6 C1 C2 C3 . . . . -2.2(4) ?
    C7 C1 C2 C3 . . . . 178.4(2) ?
    C1 C2 C3 C4 . . . . 1.9(4) ?
    C2 C3 C4 C5 . . . . -0.6(4) ?
    C2 C3 C4 Br1 . . . . -179.70(18) ?
    C3 C4 C5 C6 . . . . -0.4(4) ?
    Br1 C4 C5 C6 . . . . 178.66(19) ?
    C4 C5 C6 C1 . . . . 0.1(4) ?
    C2 C1 C6 C5 . . . . 1.1(4) ?
    C7 C1 C6 C5 . . . . -179.5(2) ?
    C2 C1 C7 C8 . . . . 59.7(3) ?
    C6 C1 C7 C8 . . . . -119.7(3) ?
    C2 C1 C7 C13 . . . . -121.5(3) ?
    C6 C1 C7 C13 . . . . 59.2(3) ?
    C13 C7 C8 C11 . . . . -4.6(3) ?
    C1 C7 C8 C11 . . . . 174.4(2) ?
    C13 C7 C8 S1 . . . . 177.58(18) ?
    C1 C7 C8 S1 . . . . -3.5(3) ?
    O2 S1 C8 C7 . . . . -78.9(2) ?
    O1 S1 C8 C7 . . . . 53.3(2) ?
    C9 S1 C8 C7 . . . . 166.9(2) ?
    O2 S1 C8 C11 . . . . 103.01(19) ?
    O1 S1 C8 C11 . . . . -124.82(18) ?
    C9 S1 C8 C11 . . . . -11.2(2) ?
    O2 S1 C9 C10 . . . . -95.0(2) ?
    O1 S1 C9 C10 . . . . 132.9(2) ?
    C8 S1 C9 C10 . . . . 18.0(2) ?
    S1 C9 C10 C11 . . . . -19.6(3) ?
    C12 N1 C11 C8 . . . . 1.4(3) ?
    C12 N1 C11 C10 . . . . -178.9(2) ?
    C7 C8 C11 N1 . . . . 2.5(4) ?
    S1 C8 C11 N1 . . . . -179.29(19) ?
    C7 C8 C11 C10 . . . . -177.2(2) ?
    S1 C8 C11 C10 . . . . 1.0(3) ?
    C9 C10 C11 N1 . . . . -167.5(2) ?
    C9 C10 C11 C8 . . . . 12.2(3) ?
    C11 N1 C12 N2 . . . . 176.3(2) ?
    C11 N1 C12 C13 . . . . -3.1(3) ?
    N3 N2 C12 N1 . . . . -178.5(2) ?
    C16 N2 C12 N1 . . . . 2.0(4) ?
    N3 N2 C12 C13 . . . . 0.9(3) ?
    C16 N2 C12 C13 . . . . -178.5(2) ?
    C8 C7 C13 C12 . . . . 3.0(3) ?
    C1 C7 C13 C12 . . . . -176.0(2) ?
    C8 C7 C13 C14 . . . . -174.1(3) ?
    C1 C7 C13 C14 . . . . 7.0(4) ?
    N1 C12 C13 C7 . . . . 0.9(4) ?
    N2 C12 C13 C7 . . . . -178.6(2) ?
    N1 C12 C13 C14 . . . . 178.8(2) ?
    N2 C12 C13 C14 . . . . -0.7(3) ?
    N2 N3 C14 C13 . . . . 0.3(3) ?
    N2 N3 C14 C15 . . . . 177.3(2) ?
    C7 C13 C14 N3 . . . . 177.6(3) ?
    C12 C13 C14 N3 . . . . 0.2(3) ?
    C7 C13 C14 C15 . . . . 0.9(5) ?
    C12 C13 C14 C15 . . . . -176.5(2) ?
    C12 N2 C16 C21 . . . . -34.4(4) ?
    N3 N2 C16 C21 . . . . 146.2(2) ?
    C12 N2 C16 C17 . . . . 146.6(2) ?
    N3 N2 C16 C17 . . . . -32.9(3) ?
    C21 C16 C17 C18 . . . . 0.4(4) ?
    N2 C16 C17 C18 . . . . 179.5(2) ?
    C16 C17 C18 C19 . . . . 0.5(4) ?
    C17 C18 C19 C20 . . . . -1.0(5) ?
    C18 C19 C20 C21 . . . . 0.7(4) ?
    C17 C16 C21 C20 . . . . -0.8(4) ?
    N2 C16 C21 C20 . . . . -179.8(2) ?
    C19 C20 C21 C16 . . . . 0.2(4) ?
loop_
    _geom_hbond_atom_site_label_D
    _geom_hbond_atom_site_label_H
    _geom_hbond_atom_site_label_A
    _geom_hbond_site_symmetry_A
    _geom_hbond_distance_DH
    _geom_hbond_distance_HA
    _geom_hbond_distance_DA
    _geom_hbond_angle_DHA
    C3 H3 Cg 2_666 0.95 2.84 3.235(3) 106.0
    C5 H5 O1 2_667 0.95 2.48 3.239(3) 136.4
    C19 H19 O1 1_454 0.95 2.57 3.514(4) 174.3
    C21 H21 N1 . 0.95 2.56 3.065(3) 113.8
data_global
_journal_date_recd_electronic     2011-10-27
_journal_date_accepted     2011-10-31
_journal_name_full     'Acta Crystallographica, Section E'
_journal_year     2011
_journal_volume     67
_journal_issue     12
_journal_page_first     o3166
_journal_page_last     o3166
_journal_paper_category     QO
_journal_coeditor_code     HG5128
_publ_contact_author_name     'Tuanjie Li'
_publ_contact_author_address
;
School of Chemistry and Engineering
Jiangsu Key Laboratory of Green Synthetic Chemistry for Functional Materials
Xuzhou Normal University
Xuzhou
Jiangsu 221116
People's Republic of China
;
_publ_contact_author_email     'ltj2008@xznu.edu.cn'
_publ_contact_author_fax     '+86-516-83403165'
_publ_contact_author_phone     '+86-516-83403165'
_publ_section_title
;\
4-(4-Bromophenyl)-3-methyl-1-phenyl-6,7-dihydro-1<i>H</i>-pyrazolo[3,4-\
<i>b</i>]thieno[2,3-<i>e</i>]pyridine 5,5-dioxide
;
loop_
    _publ_author_name
    _publ_author_footnote
    _publ_author_address
    'Li, Tuanjie' .
;
School of Chemistry and Engineering
Jiangsu Key Laboratory of Green Synthetic Chemistry for Functional Materials
Xuzhou Normal University
Xuzhou
Jiangsu 221116
People's Republic of China
;
    'Zhang, Honghong' .
;
School of Chemistry and Engineering
Jiangsu Key Laboratory of Green Synthetic Chemistry for Functional Materials
Xuzhou Normal University
Xuzhou
Jiangsu 221116
People's Republic of China
;
