# Supplementary material for: 4-(4-Bromo­phen­yl)-3-methyl-1-phenyl-6,7-dihydro-1H-pyrazolo­[3,4-b]thieno[2,3-e]pyridine 5,5-dioxide
Source: Acta Crystallogr Sect E Struct Rep Online. 2011 Nov 5;67(Pt 12):o3166. doi: 10.1107/S1600536811045697 (PMC3238837; doi:10.1107/S1600536811045697)
Supplement: Supplementary file 2 [file e-67-o3166-Isup2.hkl]

# 
# h,k,l, Fc-squared, Fo-squared, sigma(Fo-squared) and status flag 
# 
data_I
_shelx_title ' shelx in P-1' 
_shelx_refln_list_code          4 
_shelx_F_calc_maximum      136.56 
_exptl_crystal_F_000       460.00 
_reflns_d_resolution_high  0.7602 
 
loop_ 
 _symmetry_equiv_pos_as_xyz 
 'x, y, z' 
 '-x, -y, -z' 
 
_cell_length_a     9.8809 
_cell_length_b     9.9043 
_cell_length_c    11.3332 
_cell_angle_alpha 108.642 
_cell_angle_beta  102.000 
_cell_angle_gamma 107.346 
 
_shelx_F_squared_multiplier     1.000 
 
loop_ 
 _refln_index_h 
 _refln_index_k 
 _refln_index_l 
 _refln_F_squared_calc 
 _refln_F_squared_meas 
 _refln_F_squared_sigma 
 _refln_observed_status 
   1   0   0      148.19      141.90      2.73 o 
   2   0   0     4036.61     4429.79     53.81 o 
   3   0   0       20.40       19.53      2.63 o 
   4   0   0     3053.70     2939.67     70.16 o 
   5   0   0     1739.96     1773.30     95.85 o 
   6   0   0      170.84      138.58      8.05 o 
   7   0   0     1156.71     1049.00     75.41 o 
   8   0   0        3.17        2.73      8.08 o 
   9   0   0       21.74       23.13     24.66 o 
  10   0   0        4.60        9.47     31.03 o 
  11   0   0       46.80       22.09     38.88 o 
 -12   1   0      120.94      118.38     30.83 o 
 -11   1   0        1.33       -1.31     23.83 o 
 -10   1   0      718.12      791.58     74.40 o 
  -9   1   0      195.43      171.35     15.18 o 
  -8   1   0      945.49      951.65     28.82 o 
  -7   1   0      143.04      150.97     11.37 o 
  -6   1   0      457.19      438.22     15.03 o 
  -5   1   0       53.74       55.15      4.77 o 
  -4   1   0      264.28      270.59      5.68 o 
  -3   1   0      268.92      225.56      4.77 o 
  -2   1   0        2.67        6.48      2.96 o 
  -1   1   0      268.28      307.17      3.88 o 
   0   1   0      430.35      399.57      9.78 o 
   1   1   0      703.70      733.69     40.74 o 
   2   1   0     4253.87     4534.19     45.89 o 
   3   1   0      109.65      149.70      6.13 o 
   4   1   0     5096.01     5239.98     87.57 o 
   5   1   0       13.70        9.67      4.11 o 
   6   1   0     1111.17     1035.20     66.15 o 
   7   1   0       18.48       18.05     14.94 o 
   8   1   0      176.57      223.11     18.88 o 
   9   1   0      117.69      134.70     20.68 o 
  10   1   0      128.58      129.46     31.86 o 
  11   1   0      228.62      234.34     29.74 o 
 -12   2   0        7.64       12.24     23.93 o 
 -11   2   0        0.66       10.65     17.72 o 
 -10   2   0       91.62       92.73     93.34 o 
  -9   2   0        1.08        3.45      5.05 o 
  -8   2   0      536.38      529.35     23.85 o 
  -7   2   0        8.79       12.35      6.11 o 
  -6   2   0     3032.42     3069.03     79.72 o 
  -5   2   0      249.31      170.50      8.04 o 
  -4   2   0     3246.49     3625.30    148.66 o 
  -3   2   0     1968.26     1951.86     30.53 o 
  -2   2   0     6031.69     6467.52     86.70 o 
  -1   2   0     8572.08     9568.84    189.61 o 
   0   2   0      380.91      364.62     10.87 o 
   1   2   0     1176.60     1189.17     22.64 o 
   2   2   0      160.21      171.51      6.34 o 
   3   2   0       84.15       77.45      6.86 o 
   4   2   0      134.01      153.69     17.70 o 
   5   2   0       80.26       75.72     10.69 o 
   6   2   0       15.51       14.33      9.31 o 
   7   2   0       92.52       95.91     19.08 o 
   8   2   0       23.16       39.03     27.09 o 
   9   2   0        3.21       -3.31     10.00 o 
  10   2   0      102.59       91.44     69.21 o 
 -12   3   0        7.40       11.26     15.93 o 
 -11   3   0        0.59        5.45     17.98 o 
 -10   3   0       65.78       39.43     42.72 o 
  -9   3   0      415.01      491.95     46.40 o 
  -8   3   0      869.15      758.13     40.40 o 
  -7   3   0      159.19      165.58      9.74 o 
  -6   3   0       86.53       55.57     10.89 o 
  -5   3   0       12.09       22.81      8.01 o 
  -4   3   0     1241.69     1258.70     24.41 o 
  -3   3   0      179.64      227.56      6.13 o 
  -2   3   0     1422.19     1392.23     25.70 o 
  -1   3   0     2785.66     3163.31    100.25 o 
   0   3   0     5011.11     5274.87    277.65 o 
   1   3   0      863.33      781.62     19.16 o 
   2   3   0     4391.46     4900.66    200.19 o 
   3   3   0     2639.43     2790.74    122.47 o 
   4   3   0      129.79       96.39     11.76 o 
   5   3   0     1229.07     1176.91     36.47 o 
   6   3   0      559.97      593.54     37.36 o 
   7   3   0     1138.15     1145.00     32.48 o 
   8   3   0        4.91        4.27     10.16 o 
   9   3   0      129.12       91.74     70.08 o 
  10   3   0       24.58       23.23     23.89 o 
 -12   4   0       14.22       10.02     15.53 o 
 -11   4   0        3.85        3.43     14.77 o 
 -10   4   0      555.74      620.03     65.09 o 
  -9   4   0      813.80      860.25     57.81 o 
  -8   4   0      441.06      453.15     14.89 o 
  -7   4   0      489.28      500.18     26.33 o 
  -6   4   0        9.03       11.92      4.12 o 
  -5   4   0     4240.47     4465.92    139.23 o 
  -4   4   0     2161.96     2190.84     26.50 o 
  -3   4   0     3039.95     2827.28     42.24 o 
  -2   4   0      100.35       84.91      4.05 o 
  -1   4   0     1628.97     1562.63     51.20 o 
   0   4   0      663.47      758.94     28.10 o 
   1   4   0      210.34      211.33     12.56 o 
   2   4   0       20.09       19.69      9.92 o 
   3   4   0      158.60      161.36     14.26 o 
   4   4   0      558.87      561.58     23.67 o 
   5   4   0      508.63      419.21     31.66 o 
   6   4   0      108.37      100.33     28.42 o 
   7   4   0      159.76      152.14     20.17 o 
   8   4   0        5.68        7.00      8.15 o 
   9   4   0      334.46      333.24     33.18 o 
 -12   5   0        3.56        7.67     19.54 o 
 -11   5   0       43.75       51.55     68.11 o 
 -10   5   0      289.75      236.23     33.68 o 
  -9   5   0        0.13        4.39     18.91 o 
  -8   5   0        4.92        6.15      8.30 o 
  -7   5   0        3.01        1.40      3.15 o 
  -6   5   0      711.76      706.55     20.76 o 
  -5   5   0      412.74      392.51     13.88 o 
  -4   5   0       32.13       28.11      8.12 o 
  -3   5   0     3091.06     3159.27     83.06 o 
  -2   5   0     1546.73     1538.40     48.88 o 
  -1   5   0      569.69      489.29     12.37 o 
   0   5   0      855.11      897.42     25.50 o 
   1   5   0     6659.16     6966.68    149.82 o 
   2   5   0      745.34      752.07     39.34 o 
   3   5   0      583.58      572.50     35.62 o 
   4   5   0        5.35        9.81      7.39 o 
   5   5   0     1173.75     1071.22     40.76 o 
   6   5   0      199.98      220.82     23.27 o 
   7   5   0       12.22        7.85     13.16 o 
   8   5   0      149.34      133.80     19.44 o 
 -12   6   0       52.89       36.38     81.98 o 
 -11   6   0       65.11       73.62     95.28 o 
 -10   6   0      104.56       87.66     93.31 o 
  -9   6   0      748.56      831.92     51.73 o 
  -8   6   0       65.77       41.95     26.71 o 
  -7   6   0      733.87      775.58     22.56 o 
  -6   6   0       99.54       81.89     11.97 o 
  -5   6   0      594.30      630.51     24.42 o 
  -4   6   0        1.57        7.83      5.72 o 
  -3   6   0       12.21       31.02     10.90 o 
  -2   6   0      136.21      159.82      8.66 o 
  -1   6   0     1121.38     1196.56     31.86 o 
   0   6   0      156.55      149.11     10.43 o 
   1   6   0     1709.19     1650.25     51.22 o 
   2   6   0      225.09      228.48     22.70 o 
   3   6   0      298.08      287.69     21.33 o 
   4   6   0       88.61       84.58     39.21 o 
   5   6   0      174.25      171.64     19.97 o 
   6   6   0      110.26      105.59     60.80 o 
   7   6   0      108.21      117.25     32.56 o 
 -12   7   0       27.64       10.02     23.76 o 
 -11   7   0      224.40      185.54     34.26 o 
 -10   7   0       34.70       41.83     38.48 o 
  -9   7   0      340.77      351.63     44.13 o 
  -8   7   0       67.72       60.48     11.72 o 
  -7   7   0      708.56      715.12     43.41 o 
  -6   7   0       18.85       23.18     10.55 o 
  -5   7   0     2534.16     2607.84     78.14 o 
  -4   7   0      343.79      317.09     18.77 o 
  -3   7   0     1658.53     1640.70     44.94 o 
  -2   7   0      519.19      477.53     19.02 o 
  -1   7   0      754.70      801.85     35.51 o 
   0   7   0      415.83      416.10     25.78 o 
   1   7   0      101.50      112.24     33.69 o 
   2   7   0     1252.06     1240.32     38.58 o 
   3   7   0        0.68        4.57     10.35 o 
   4   7   0      235.75      240.31     22.69 o 
   5   7   0      135.38      100.65     58.99 o 
   6   7   0        7.64        7.24     13.09 o 
 -12   8   0       70.60       61.00     95.84 o 
 -11   8   0       66.29       55.90     76.37 o 
 -10   8   0       14.87        3.36     13.05 o 
  -9   8   0        4.32        0.00     21.74 o 
  -8   8   0       88.74      112.75     11.76 o 
  -7   8   0      337.38      291.60     16.74 o 
  -6   8   0      187.97      205.42     22.87 o 
  -5   8   0      296.89      292.25     16.14 o 
  -4   8   0        9.69        9.14      6.08 o 
  -3   8   0      686.25      661.48     23.20 o 
  -2   8   0       67.59       76.67     11.93 o 
  -1   8   0      371.46      411.98     20.68 o 
   0   8   0     1718.51     1841.84     68.92 o 
   1   8   0      309.10      345.20     20.56 o 
   2   8   0       43.30       44.56     20.28 o 
   3   8   0      167.26      169.75     18.19 o 
   4   8   0      206.36      227.09     26.24 o 
   5   8   0       84.40       58.88     64.69 o 
 -11   9   0        0.57        5.10     15.02 o 
 -10   9   0       16.63       20.10     26.56 o 
  -9   9   0       24.96       40.02     36.91 o 
  -8   9   0      580.69      583.53     44.13 o 
  -7   9   0      460.63      493.35     27.94 o 
  -6   9   0       21.30       40.77     15.49 o 
  -5   9   0       29.10       35.93     16.33 o 
  -4   9   0      760.57      728.33     34.73 o 
  -3   9   0      448.54      403.53     19.04 o 
  -2   9   0      266.33      254.56     15.08 o 
  -1   9   0        4.60        1.95      7.62 o 
   0   9   0      175.22      161.66     19.20 o 
   1   9   0       28.80       24.74     16.29 o 
   2   9   0       84.14       87.39     21.68 o 
   3   9   0       33.31       37.46     31.93 o 
   4   9   0      100.43       97.45     26.49 o 
 -10  10   0        2.99        3.18     18.18 o 
  -9  10   0       36.98       37.24     32.80 o 
  -8  10   0      139.43      120.16     12.92 o 
  -7  10   0      108.51       91.83     16.42 o 
  -6  10   0      130.59      130.42     15.14 o 
  -5  10   0      159.08      156.53     16.27 o 
  -4  10   0      317.74      292.13     18.49 o 
  -3  10   0       71.90       72.37     14.71 o 
  -2  10   0      414.83      467.20     34.13 o 
  -1  10   0      233.35      214.73     24.67 o 
   0  10   0      225.04      246.39     32.86 o 
   1  10   0       14.22       12.29     14.04 o 
   2  10   0      324.01      323.55     47.44 o 
  -9  11   0        5.08       11.92     15.65 o 
  -8  11   0      109.94      129.54     20.94 o 
  -7  11   0        1.04        7.39      7.41 o 
  -6  11   0       65.35       65.59     47.90 o 
  -5  11   0       17.79       16.86     12.35 o 
  -4  11   0       12.92        9.84     12.82 o 
  -3  11   0       60.75       36.85     26.50 o 
  -2  11   0       44.97       40.99     30.17 o 
  -1  11   0        0.72       -0.87      9.88 o 
   0  11   0      154.76      175.19     26.91 o 
  -7  12   0        1.30        1.24     12.47 o 
  -6  12   0      117.40      124.42     21.34 o 
  -5  12   0       10.19        7.40     12.33 o 
  -4  12   0      439.47      431.47     46.77 o 
  -3  12   0       40.35       36.58     35.43 o 
   1 -12   1       18.12       22.48     15.74 o 
   2 -12   1       41.07       32.49     20.79 o 
   3 -12   1       16.41       21.27     16.01 o 
   4 -12   1       95.59       66.08     85.46 o 
   5 -12   1       19.55       16.93     21.74 o 
   6 -12   1       89.59       76.65     58.87 o 
   7 -12   1        3.88        2.70      7.29 o 
   8 -12   1        8.14        3.52      8.19 o 
  -1 -11   1       62.73       43.76     35.79 o 
   0 -11   1      146.65      145.91     33.41 o 
   1 -11   1       74.41       58.04     48.77 o 
   2 -11   1      219.19      225.21     28.39 o 
   3 -11   1       63.87       62.30     41.65 o 
   4 -11   1      263.90      288.16     30.77 o 
   5 -11   1        2.71        9.32     12.37 o 
   6 -11   1      102.59      120.29     66.86 o 
   7 -11   1       13.28       14.16      7.40 o 
   8 -11   1      231.98      260.57     45.49 o 
   9 -11   1        3.79        6.79     23.02 o 
  -3 -10   1        8.87        5.05     12.79 o 
  -2 -10   1      299.70      332.03     35.54 o 
  -1 -10   1        3.60        3.70     10.23 o 
   0 -10   1      114.04      115.84     73.55 o 
   1 -10   1       71.12       52.46     37.37 o 
   2 -10   1       66.56       69.86     44.54 o 
   3 -10   1      352.24      359.81     37.56 o 
   4 -10   1       83.70       65.78     43.44 o 
   5 -10   1       76.33       60.58     10.77 o 
   6 -10   1      660.24      655.34     24.58 o 
   7 -10   1      200.27      186.55     24.56 o 
   8 -10   1      173.78      228.71     23.15 o 
   9 -10   1        0.85       -3.21     23.40 o 
  10 -10   1       62.10       49.48    102.75 o 
  -4  -9   1      186.55      193.29     28.82 o 
  -3  -9   1       59.48       64.02     46.89 o 
  -2  -9   1      383.06      413.66     31.98 o 
  -1  -9   1      339.38      342.98     21.76 o 
   0  -9   1      499.56      503.05     51.42 o 
   1  -9   1      477.90      440.06     18.22 o 
   2  -9   1      413.86      442.29     17.28 o 
   3  -9   1      246.86      242.41     12.98 o 
   4  -9   1        6.09        4.57      5.62 o 
   5  -9   1      427.17      416.69     18.70 o 
   6  -9   1      615.04      573.15     21.93 o 
   7  -9   1      292.76      282.90     28.61 o 
   8  -9   1      371.84      355.02     24.11 o 
   9  -9   1      232.68      219.52     37.49 o 
  10  -9   1       92.77       82.35    101.21 o 
  11  -9   1      184.78      158.19     72.99 o 
  -6  -8   1       94.01       72.63    112.42 o 
  -5  -8   1      167.84      152.66     27.59 o 
  -4  -8   1       39.72       40.26     35.27 o 
  -3  -8   1      354.06      315.09     19.81 o 
  -2  -8   1       43.64       45.01     20.16 o 
  -1  -8   1      523.30      515.23     23.52 o 
   0  -8   1      722.37      645.07     34.12 o 
   1  -8   1      722.71      747.20     40.76 o 
   2  -8   1        8.97       11.69      6.24 o 
   3  -8   1        7.40        5.92      3.28 o 
   4  -8   1       19.07       26.38     13.53 o 
   5  -8   1     2044.57     2069.83     48.61 o 
   6  -8   1        9.59        7.70      5.63 o 
   7  -8   1      214.60      230.69     18.96 o 
   8  -8   1       11.53        8.43     10.61 o 
   9  -8   1      152.20      175.90     18.11 o 
  10  -8   1      143.20      144.03     38.07 o 
  11  -8   1       19.45       31.03     26.71 o 
  12  -8   1       15.35        5.15     13.89 o 
  -7  -7   1        7.51        2.70     11.54 o 
  -6  -7   1      165.45      198.32     25.79 o 
  -5  -7   1      139.43      132.47     23.48 o 
  -4  -7   1      200.68      184.57     20.61 o 
  -3  -7   1      707.35      740.06     32.92 o 
  -2  -7   1      240.31      272.54     17.49 o 
  -1  -7   1     1310.00     1371.69     34.71 o 
   0  -7   1      265.94      270.57     16.79 o 
   1  -7   1      635.21      579.10     43.21 o 
   2  -7   1       29.58       35.56     12.67 o 
   3  -7   1     1050.73     1076.95     31.27 o 
   4  -7   1        2.35        4.23      4.79 o 
   5  -7   1      510.08      519.37     23.75 o 
   6  -7   1        5.24        5.57      8.95 o 
   7  -7   1        1.59        4.12      4.94 o 
   8  -7   1        4.74       14.03      9.70 o 
   9  -7   1      160.96      169.41     15.02 o 
  10  -7   1       11.34        9.62     13.84 o 
  11  -7   1      123.30      144.56     31.33 o 
  12  -7   1        8.98        8.10     20.07 o 
  -8  -6   1       28.52       15.18     32.90 o 
  -7  -6   1      258.61      228.13     26.48 o 
  -6  -6   1        6.20        8.54      9.06 o 
  -5  -6   1        0.41        1.15     10.81 o 
  -4  -6   1       35.85       42.39     24.25 o 
  -3  -6   1       80.85       64.87     35.45 o 
  -2  -6   1      206.37      192.66     18.09 o 
  -1  -6   1      346.37      335.04     18.67 o 
   0  -6   1       36.68       50.66      5.88 o 
   1  -6   1     1901.93     1977.10     47.40 o 
   2  -6   1      687.45      684.22     20.84 o 
   3  -6   1     1849.38     1757.06     70.77 o 
   4  -6   1      585.88      572.57     17.88 o 
   5  -6   1     1523.16     1455.17     44.18 o 
   6  -6   1      259.25      271.83     21.49 o 
   7  -6   1      695.31      698.78     30.63 o 
   8  -6   1      239.63      252.02     22.12 o 
   9  -6   1      448.72      438.45     18.22 o 
  10  -6   1       15.08       11.31     21.84 o 
  11  -6   1       36.61       31.58     43.20 o 
  12  -6   1        5.61        0.18     12.90 o 
  -9  -5   1      323.88      334.81     30.47 o 
  -8  -5   1        9.90       12.06     13.67 o 
  -7  -5   1      596.25      602.83     29.21 o 
  -6  -5   1      145.74      157.72     27.04 o 
  -5  -5   1      431.27      427.70     26.43 o 
  -4  -5   1     1284.50     1219.82     57.78 o 
  -3  -5   1      260.41      218.18     19.24 o 
  -2  -5   1     1051.54     1040.57     42.62 o 
  -1  -5   1       50.77       31.32      8.42 o 
   0  -5   1      531.04      512.89     12.04 o 
   1  -5   1      954.43     1103.00     30.20 o 
   2  -5   1      711.90      766.73     23.43 o 
   3  -5   1        0.32        7.47      3.64 o 
   4  -5   1      949.70     1003.37     19.18 o 
   5  -5   1      959.30      976.39     31.44 o 
   6  -5   1       31.51       32.83     13.41 o 
   7  -5   1      672.38      724.66     47.55 o 
   8  -5   1      375.53      348.96     16.57 o 
   9  -5   1        8.01       20.59     16.08 o 
  10  -5   1       37.52       58.75     56.30 o 
  11  -5   1       97.57      119.01     31.36 o 
  12  -5   1       38.93       38.10     68.75 o 
  -9  -4   1        0.21       10.93     16.45 o 
  -8  -4   1       97.16       83.56     46.57 o 
  -7  -4   1       36.34       36.29     20.15 o 
  -6  -4   1      607.78      601.45     25.56 o 
  -5  -4   1     1086.79     1027.96     32.05 o 
  -4  -4   1      230.99      246.08     17.54 o 
  -3  -4   1     2458.34     2532.04     77.25 o 
  -2  -4   1      565.21      613.05     20.84 o 
  -1  -4   1     1150.28     1110.67     28.07 o 
   0  -4   1     1769.90     1853.87     70.93 o 
   1  -4   1     3235.36     3239.24     60.64 o 
   2  -4   1      889.71      876.57     30.14 o 
   3  -4   1     1314.82     1315.09     14.65 o 
   4  -4   1     2790.64     2584.66    102.41 o 
   5  -4   1       27.55       46.78     12.96 o 
   6  -4   1     1991.30     2030.12     70.04 o 
   7  -4   1      144.20      145.89     12.46 o 
   8  -4   1      399.38      361.90     20.94 o 
   9  -4   1     1029.75     1022.86     59.03 o 
  10  -4   1        9.42        8.38     24.34 o 
  11  -4   1        7.66       10.53     16.94 o 
  12  -4   1       36.64       11.71     32.09 o 
 -10  -3   1        2.08        5.84      9.55 o 
  -9  -3   1      180.12      173.82     86.62 o 
  -8  -3   1      314.51      350.09     26.03 o 
  -7  -3   1       58.38       64.80     34.10 o 
  -6  -3   1       57.34       69.66     35.89 o 
  -5  -3   1       88.84       74.76     14.49 o 
  -4  -3   1     1357.65     1305.99     47.70 o 
  -3  -3   1      113.87      141.62     14.13 o 
  -2  -3   1     2155.93     2034.91     28.43 o 
  -1  -3   1      870.21      937.00     44.54 o 
   0  -3   1      730.38      744.76     51.36 o 
   1  -3   1     7874.32     8995.77    107.24 o 
   2  -3   1     1690.28     1955.58     21.56 o 
   3  -3   1     2584.95     2510.34     30.32 o 
   4  -3   1      161.09      219.51      7.02 o 
   5  -3   1      943.29      878.15     35.51 o 
   6  -3   1     1086.85     1046.61     34.91 o 
   7  -3   1      667.02      677.56     29.22 o 
   8  -3   1     1336.08     1372.34     44.83 o 
   9  -3   1      235.47      200.67     12.24 o 
  10  -3   1      726.45      762.14     60.11 o 
  11  -3   1        1.82        5.93     18.43 o 
  12  -3   1      117.03       86.39    125.50 o 
 -11  -2   1       49.27       37.40     36.74 o 
 -10  -2   1        0.22        3.00     15.20 o 
  -9  -2   1      135.83      140.37     93.41 o 
  -8  -2   1      417.29      359.93     23.29 o 
  -7  -2   1      761.58      724.46     51.38 o 
  -6  -2   1      732.47      666.49     30.81 o 
  -5  -2   1     1705.96     1669.27     48.37 o 
  -4  -2   1     2286.85     2327.69     38.10 o 
  -3  -2   1      485.12      469.81     10.43 o 
  -2  -2   1     5462.55     5505.21     65.73 o 
  -1  -2   1       26.92       26.27      9.49 o 
   0  -2   1    17589.88    18578.37    536.34 o 
   1  -2   1     2500.56     2801.81     30.33 o 
   2  -2   1     4799.17     5609.69     62.27 o 
   3  -2   1      214.08      228.10      5.78 o 
   4  -2   1     1038.10      987.26     11.60 o 
   5  -2   1        1.64        4.25      2.66 o 
   6  -2   1        1.56        2.18      1.96 o 
   7  -2   1      141.46      136.74      9.21 o 
   8  -2   1       46.82       36.89      7.98 o 
   9  -2   1       20.37       29.87      9.74 o 
  10  -2   1        1.19      -14.11     24.16 o 
  11  -2   1       18.90       26.84     40.92 o 
  12  -2   1      155.80      161.12     34.61 o 
 -11  -1   1        1.06        8.08     19.16 o 
 -10  -1   1      326.71      336.33     42.59 o 
  -9  -1   1       60.24       69.07     62.33 o 
  -8  -1   1       79.34       90.19     13.56 o 
  -7  -1   1       38.36       21.64     10.10 o 
  -6  -1   1     1724.58     1787.04     83.23 o 
  -5  -1   1       54.16       48.39      6.43 o 
  -4  -1   1      207.99      255.84     12.59 o 
  -3  -1   1      177.51      172.59      5.19 o 
  -2  -1   1       33.53       34.69      2.38 o 
  -1  -1   1      477.55      487.64      6.37 o 
   0  -1   1     2713.14     2916.27     28.92 o 
   1  -1   1      364.55      410.52     13.75 o 
   2  -1   1     4402.56     4748.69     60.63 o 
   3  -1   1      592.93      554.96     10.41 o 
   4  -1   1      700.68      548.14     13.83 o 
   5  -1   1      343.46      296.95     14.58 o 
   6  -1   1     1583.81     1440.12     40.11 o 
   7  -1   1      607.45      546.98     23.56 o 
   8  -1   1       71.97       90.14     14.61 o 
   9  -1   1      161.87      170.63     14.49 o 
  10  -1   1        1.27        1.21     16.44 o 
  11  -1   1       37.01       26.51     42.89 o 
 -11   0   1      157.02      133.73     32.26 o 
 -10   0   1       87.33       90.00    105.88 o 
  -9   0   1        2.26       19.24     19.64 o 
  -8   0   1     1240.30     1287.31     68.10 o 
  -7   0   1      291.37      304.15     15.47 o 
  -6   0   1     2808.17     2879.03     94.58 o 
  -5   0   1      134.86      117.57      8.73 o 
  -4   0   1     1380.16     1304.27     21.56 o 
  -3   0   1      609.57      482.58      7.47 o 
  -2   0   1     4641.29     4755.66     36.97 o 
  -1   0   1     1306.93     1360.36     14.10 o 
   0   0   1      987.00     1101.48     30.98 o 
   1   0   1     3770.66     4416.00     73.04 o 
   2   0   1      583.98      673.71     10.48 o 
   3   0   1        5.45       16.20      5.72 o 
   4   0   1     1439.28     1497.45     26.41 o 
   5   0   1      738.59      757.42     26.90 o 
   6   0   1      408.06      370.88     24.75 o 
   7   0   1       10.70        8.21     14.59 o 
   8   0   1      273.03      285.51     18.09 o 
   9   0   1       11.04        3.78      7.88 o 
  10   0   1      174.08      178.06     86.17 o 
  11   0   1       39.26       44.50     42.08 o 
 -12   1   1       63.51       55.54    100.23 o 
 -11   1   1        6.36       -6.56     24.84 o 
 -10   1   1       76.96       62.99     80.66 o 
  -9   1   1       58.27       89.60     71.72 o 
  -8   1   1      280.24      253.45     12.70 o 
  -7   1   1      145.84      166.28      9.91 o 
  -6   1   1       56.96       40.36      3.59 o 
  -5   1   1      205.44      210.57      9.14 o 
  -4   1   1     3434.66     3643.29     58.04 o 
  -3   1   1     3874.61     4386.94     50.89 o 
  -2   1   1     4796.65     5426.65     66.35 o 
  -1   1   1     1567.27     1795.45     32.08 o 
   0   1   1      981.44     1084.17     12.44 o 
   1   1   1     2133.22     2056.80     23.73 o 
   2   1   1     6327.86     7357.60     77.95 o 
   3   1   1     2793.78     2758.72     94.88 o 
   4   1   1      629.62      540.67     28.77 o 
   5   1   1     1606.35     1597.67     56.09 o 
   6   1   1      100.71       94.62     13.48 o 
   7   1   1      125.85      114.52     16.37 o 
   8   1   1        6.11        8.79      6.31 o 
   9   1   1      120.18      108.41     19.80 o 
  10   1   1       70.18       46.05     40.94 o 
 -12   2   1        0.81        6.69     10.20 o 
 -11   2   1      131.92      143.20     33.15 o 
 -10   2   1      391.45      389.96     46.43 o 
  -9   2   1      506.79      544.74     43.98 o 
  -8   2   1      429.80      452.64     44.59 o 
  -7   2   1      967.70     1218.92     62.89 o 
  -6   2   1       25.46       35.75      3.77 o 
  -5   2   1      173.02      130.09      5.66 o 
  -4   2   1     1211.36     1198.62     19.20 o 
  -3   2   1     4130.49     4152.03     55.94 o 
  -2   2   1     1538.46     1664.26     29.06 o 
  -1   2   1      957.31      932.40     16.11 o 
   0   2   1      405.56      410.83      9.27 o 
   1   2   1      128.71      129.57      4.92 o 
   2   2   1     4444.22     4724.09     35.51 o 
   3   2   1       60.52       50.12     19.35 o 
   4   2   1      623.23      549.18     21.78 o 
   5   2   1      610.00      597.80     24.99 o 
   6   2   1        6.48       10.10      7.45 o 
   7   2   1      495.09      492.12     22.17 o 
   8   2   1      200.44      217.42     22.75 o 
   9   2   1      469.27      550.46     28.85 o 
  10   2   1       22.84       17.92     33.68 o 
 -12   3   1      120.52      123.86     33.55 o 
 -11   3   1      485.27      493.31     49.94 o 
 -10   3   1       28.64       22.85     20.00 o 
  -9   3   1       47.07       34.69     26.53 o 
  -8   3   1      246.82      219.09     29.01 o 
  -7   3   1       34.81       31.07      1.57 o 
  -6   3   1      494.03      516.09     14.17 o 
  -5   3   1      620.07      597.56     14.14 o 
  -4   3   1      533.72      465.42     11.25 o 
  -3   3   1      886.25      766.95      9.42 o 
  -2   3   1     1882.78     1901.62     28.44 o 
  -1   3   1     5756.78     6346.02    133.01 o 
   0   3   1      194.26      176.24      7.59 o 
   1   3   1     7272.15     7952.01    265.43 o 
   2   3   1      144.81      144.33     10.93 o 
   3   3   1     1812.78     1792.15     50.63 o 
   4   3   1        4.19        5.00      5.72 o 
   5   3   1       56.59       62.07     26.88 o 
   6   3   1        0.91        6.25      6.97 o 
   7   3   1       47.32       43.18     21.90 o 
   8   3   1       33.44       27.25     16.52 o 
   9   3   1      102.45       88.80     69.26 o 
 -12   4   1       55.47       44.18     76.65 o 
 -11   4   1      271.68      283.82     39.23 o 
 -10   4   1      195.96      165.11     79.00 o 
  -9   4   1      903.73      963.88     59.61 o 
  -8   4   1       73.99       65.20      2.98 o 
  -7   4   1     1229.82     1384.63     28.48 o 
  -6   4   1      311.88      325.69     14.12 o 
  -5   4   1      217.05      205.95      8.46 o 
  -4   4   1      934.61      928.33     20.50 o 
  -3   4   1      262.71      271.17     10.42 o 
  -2   4   1      405.12      477.64     10.21 o 
  -1   4   1       18.71       32.47      7.09 o 
   0   4   1       11.30       26.45      9.06 o 
   1   4   1     2075.63     2132.94     76.62 o 
   2   4   1      549.43      481.34     29.08 o 
   3   4   1     2840.39     2902.09     84.31 o 
   4   4   1       45.64       32.53     14.93 o 
   5   4   1      245.10      256.92     16.69 o 
   6   4   1       31.85       35.33     16.02 o 
   7   4   1      191.01      210.78     22.22 o 
   8   4   1      147.55      137.35     17.33 o 
   9   4   1        3.35        2.29     11.59 o 
 -12   5   1      154.08      118.20     56.43 o 
 -11   5   1        3.54        1.57     14.57 o 
 -10   5   1       24.47       25.50     18.35 o 
  -9   5   1      237.09      242.74     35.17 o 
  -8   5   1      110.96      134.89     11.07 o 
  -7   5   1     1675.95     1766.42     79.95 o 
  -6   5   1      204.97      188.89      8.90 o 
  -5   5   1     2005.31     1842.85     44.29 o 
  -4   5   1      494.08      459.79     17.93 o 
  -3   5   1      893.18      822.18     17.66 o 
  -2   5   1     1551.44     1534.93     30.50 o 
  -1   5   1     1213.26     1140.54     31.25 o 
   0   5   1       89.49       73.12     12.91 o 
   1   5   1       76.09       81.60     17.52 o 
   2   5   1        0.82        7.82     10.11 o 
   3   5   1       84.74      100.73     37.45 o 
   4   5   1        3.43        8.57     10.09 o 
   5   5   1      551.54      572.63     42.59 o 
   6   5   1      141.12      131.34     57.35 o 
   7   5   1      300.36      317.74     36.12 o 
   8   5   1        6.60        6.81     11.43 o 
 -12   6   1       84.12       85.59     29.06 o 
 -11   6   1        3.11       17.60     22.70 o 
 -10   6   1        0.07        2.80     10.60 o 
  -9   6   1       68.22       53.42     40.62 o 
  -8   6   1       77.14       88.12     10.86 o 
  -7   6   1      137.26      123.27      8.67 o 
  -6   6   1      134.69      136.89     11.37 o 
  -5   6   1      795.14      784.63     26.60 o 
  -4   6   1        6.99        9.48      5.50 o 
  -3   6   1      529.26      531.91     21.62 o 
  -2   6   1      619.69      607.61     24.79 o 
  -1   6   1      777.40      700.92     31.35 o 
   0   6   1     1868.17     1912.33     53.60 o 
   1   6   1      264.90      284.03     18.95 o 
   2   6   1     1143.85     1082.84     40.12 o 
   3   6   1      342.77      335.87     24.94 o 
   4   6   1      377.03      383.96     33.39 o 
   5   6   1        6.20        0.88      8.44 o 
   6   6   1      140.66      108.27     70.87 o 
   7   6   1       25.42       20.15     25.25 o 
 -12   7   1       20.94       17.98     37.92 o 
 -11   7   1       73.48       65.11    106.67 o 
 -10   7   1      112.34      118.81     29.03 o 
  -9   7   1       86.90       97.68     25.42 o 
  -8   7   1      370.70      405.55     17.70 o 
  -7   7   1       15.77        9.41      6.05 o 
  -6   7   1     1643.10     1681.11     40.24 o 
  -5   7   1       10.54       15.26      6.93 o 
  -4   7   1      468.99      483.59     25.01 o 
  -3   7   1      167.90      143.69     12.87 o 
  -2   7   1       80.97       80.05     19.56 o 
  -1   7   1      102.41      111.28     13.48 o 
   0   7   1       18.35       21.27      9.72 o 
   1   7   1        1.94        6.29      7.71 o 
   2   7   1       81.14       65.33     26.56 o 
   3   7   1      296.28      264.17     31.10 o 
   4   7   1      309.91      313.18     26.09 o 
   5   7   1       44.03       34.94     21.40 o 
   6   7   1      288.06      271.45     28.33 o 
 -12   8   1        0.37       -8.13     22.97 o 
 -11   8   1        4.92        5.45     13.46 o 
 -10   8   1      118.79       99.14    109.85 o 
  -9   8   1       87.65       85.73     43.44 o 
  -8   8   1       15.27       14.08      7.70 o 
  -7   8   1     1034.83     1076.11     33.47 o 
  -6   8   1        3.71        6.09      5.41 o 
  -5   8   1       23.83       30.37     11.89 o 
  -4   8   1      159.27      156.22     13.78 o 
  -3   8   1        8.97       14.68      7.87 o 
  -2   8   1     1747.18     1637.12     82.27 o 
  -1   8   1      121.06      132.96     14.73 o 
   0   8   1      974.93      940.64     29.18 o 
   1   8   1        4.26       12.67      8.75 o 
   2   8   1       90.96       96.13     42.92 o 
   3   8   1        1.61        4.98      7.87 o 
   4   8   1       67.37       50.28     43.53 o 
   5   8   1       16.63       12.43     13.40 o 
 -11   9   1        0.24        0.08     16.84 o 
 -10   9   1       75.14       76.50     98.89 o 
  -9   9   1       12.30       24.09     15.31 o 
  -8   9   1       12.01        2.88      6.67 o 
  -7   9   1       67.78       60.05     30.92 o 
  -6   9   1      244.13      251.76     20.93 o 
  -5   9   1       57.02       41.93     15.66 o 
  -4   9   1       19.07       21.49     12.72 o 
  -3   9   1      546.89      522.78     33.26 o 
  -2   9   1       51.00       61.68     32.37 o 
  -1   9   1       31.06       36.91     17.11 o 
   0   9   1      211.91      235.84     18.35 o 
   1   9   1       26.35       19.38     12.40 o 
   2   9   1      879.98      869.23     57.61 o 
   3   9   1      120.97      117.81     62.45 o 
 -10  10   1      145.65      140.50     31.33 o 
  -9  10   1       55.25       35.27     34.32 o 
  -8  10   1      159.38      163.51     15.46 o 
  -7  10   1       79.63       73.40     15.82 o 
  -6  10   1      278.87      286.44     19.53 o 
  -5  10   1        3.29        3.54      8.44 o 
  -4  10   1      205.26      218.87     20.40 o 
  -3  10   1      388.29      371.64     20.42 o 
  -2  10   1       57.70       48.97     33.65 o 
  -1  10   1      134.74      122.11     25.56 o 
   0  10   1        0.55        4.58     12.10 o 
   1  10   1      119.90      125.81     26.90 o 
   2  10   1       90.33       73.75     59.61 o 
  -9  11   1        3.29       10.68     18.56 o 
  -8  11   1       62.66       37.42     40.99 o 
  -7  11   1       63.40       47.67     40.41 o 
  -6  11   1       63.52       43.97     40.80 o 
  -5  11   1       12.13       13.18     14.92 o 
  -4  11   1      168.72      181.83     28.97 o 
  -3  11   1        8.87        9.72     15.41 o 
  -2  11   1      108.04      103.34     25.18 o 
  -1  11   1       83.12       55.73     55.03 o 
  -6  12   1       16.26        9.75     15.53 o 
  -5  12   1      200.16      199.21     25.84 o 
   1 -12   2        0.48        2.65      7.80 o 
   2 -12   2       59.74       49.94     55.17 o 
   3 -12   2       26.92       25.07     23.43 o 
   4 -12   2       62.65       44.07     40.79 o 
   5 -12   2        5.73       -3.19     17.75 o 
   6 -12   2      354.62      396.67     41.06 o 
   7 -12   2        0.78        2.43     11.37 o 
   8 -12   2      214.70      240.72     26.81 o 
  -2 -11   2      125.71      107.44     77.75 o 
  -1 -11   2        3.48       11.25     13.28 o 
   0 -11   2      609.20      599.80     53.25 o 
   1 -11   2       22.46       22.86     25.03 o 
   2 -11   2      400.48      380.57     34.45 o 
   3 -11   2       48.76       44.57     30.09 o 
   4 -11   2       40.83       38.36     33.23 o 
   5 -11   2      156.85      155.95     30.68 o 
   6 -11   2      150.46      134.49     28.23 o 
   7 -11   2      245.21      211.23     25.83 o 
   8 -11   2       61.18       40.00     51.67 o 
   9 -11   2      329.38      312.93     46.68 o 
  -3 -10   2      316.10      315.06     34.72 o 
  -2 -10   2      159.43      192.12     30.43 o 
  -1 -10   2       15.72       24.69     18.60 o 
   0 -10   2      108.99      118.61     25.56 o 
   1 -10   2        1.19        4.25     16.71 o 
   2 -10   2      200.24      194.81     26.89 o 
   3 -10   2       75.65       73.44     49.80 o 
   4 -10   2      128.35      146.59     24.20 o 
   5 -10   2      112.80      124.70     57.57 o 
   6 -10   2      647.24      639.88     45.65 o 
   7 -10   2      250.78      278.77     24.66 o 
   8 -10   2       13.25       16.64     13.12 o 
   9 -10   2       66.03       59.20     90.89 o 
  10 -10   2        0.99        0.28     19.59 o 
  -5  -9   2        6.93        3.15      7.87 o 
  -4  -9   2       67.79       78.43     53.38 o 
  -3  -9   2      193.95      205.16     43.73 o 
  -2  -9   2       10.07       12.34     12.58 o 
  -1  -9   2      981.94      971.18     70.29 o 
   0  -9   2       16.26       21.21     12.65 o 
   1  -9   2       56.76       64.29      8.76 o 
   2  -9   2      193.67      165.56     10.07 o 
   3  -9   2       89.51       87.09      9.64 o 
   4  -9   2       94.76       80.45     10.06 o 
   5  -9   2       97.80       93.59     43.99 o 
   6  -9   2       81.95       83.32     51.24 o 
   7  -9   2       10.70       12.03     11.02 o 
   8  -9   2       34.17       41.61     32.25 o 
   9  -9   2       57.92       64.72     18.84 o 
  10  -9   2       64.39       47.69     64.30 o 
  11  -9   2      137.96      167.61    107.50 o 
  -6  -8   2        9.46        5.68     17.57 o 
  -5  -8   2        0.67        2.95     10.04 o 
  -4  -8   2       35.77       40.95     29.45 o 
  -3  -8   2      208.22      224.30     16.01 o 
  -2  -8   2      262.00      260.57     19.79 o 
  -1  -8   2      428.34      429.51     20.25 o 
   0  -8   2       10.67       17.24      9.10 o 
   1  -8   2     1979.65     1945.26     86.91 o 
   2  -8   2      391.91      367.30     16.09 o 
   3  -8   2     2881.85     2825.62    126.83 o 
   4  -8   2       86.31       73.51      9.71 o 
   5  -8   2      702.16      718.34     39.29 o 
   6  -8   2       40.71       42.69     19.98 o 
   7  -8   2      755.22      783.39     36.55 o 
   8  -8   2      158.67      128.78     17.16 o 
   9  -8   2       77.83       87.87     16.22 o 
  10  -8   2       11.08       18.66     14.54 o 
  11  -8   2       27.44       18.00     33.10 o 
  -7  -7   2      240.52      254.42     27.08 o 
  -6  -7   2       42.45       27.27     24.75 o 
  -5  -7   2      406.32      438.15     28.08 o 
  -4  -7   2        9.25       18.65     15.34 o 
  -3  -7   2      212.44      163.50     18.68 o 
  -2  -7   2       34.97       38.66     16.19 o 
  -1  -7   2      320.19      298.21     18.82 o 
   0  -7   2        2.13        6.44      3.39 o 
   1  -7   2       74.08       68.62      6.14 o 
   2  -7   2       27.07       30.57      9.80 o 
   3  -7   2      230.96      210.47     13.88 o 
   4  -7   2       98.78      114.76      7.53 o 
   5  -7   2      987.12      955.29     38.95 o 
   6  -7   2      140.46      141.06     16.95 o 
   7  -7   2     1467.63     1521.44     79.34 o 
   8  -7   2       46.31       39.15     25.19 o 
   9  -7   2      685.97      719.11     58.67 o 
  10  -7   2        2.55       -1.24     18.25 o 
  11  -7   2      151.19      183.89     37.52 o 
  12  -7   2        2.12        9.16     14.49 o 
  -8  -6   2        0.36       -3.70     11.66 o 
  -7  -6   2        0.98        6.99      9.51 o 
  -6  -6   2        3.95        3.90      6.84 o 
  -5  -6   2      188.87      176.59     17.62 o 
  -4  -6   2      138.67      125.23     18.93 o 
  -3  -6   2     1977.30     2000.70     93.42 o 
  -2  -6   2        8.95       10.07      6.27 o 
  -1  -6   2     3219.82     3507.09     97.57 o 
   0  -6   2       75.36       68.45     11.72 o 
   1  -6   2     3432.41     3599.24     74.37 o 
   2  -6   2      356.86      345.47     13.76 o 
   3  -6   2      460.93      433.90     13.64 o 
   4  -6   2      204.95      187.88     10.11 o 
   5  -6   2      276.25      288.44     19.60 o 
   6  -6   2      607.24      577.94     27.20 o 
   7  -6   2      321.79      320.67     22.80 o 
   8  -6   2        2.55        3.54      6.08 o 
   9  -6   2      123.32      121.98     19.24 o 
  10  -6   2      156.22       92.55     25.17 o 
  11  -6   2      150.37      171.78     42.24 o 
  12  -6   2        3.84        4.44     17.82 o 
  -9  -5   2        6.94        5.51      9.11 o 
  -8  -5   2       26.40       16.91     14.36 o 
  -7  -5   2        2.38        2.40      9.12 o 
  -6  -5   2      278.29      323.60     23.08 o 
  -5  -5   2       46.41       44.73     30.29 o 
  -4  -5   2       93.97      115.34     13.83 o 
  -3  -5   2      540.71      567.33     30.62 o 
  -2  -5   2       98.86       61.86     16.53 o 
  -1  -5   2      648.98      606.19     18.99 o 
   0  -5   2        3.21        5.17      3.32 o 
   1  -5   2     4949.39     5361.03    167.39 o 
   2  -5   2      183.36      250.65     16.47 o 
   3  -5   2     3503.51     3560.26     60.64 o 
   4  -5   2     1141.23     1096.62     31.44 o 
   5  -5   2      175.88      137.38     12.10 o 
   6  -5   2      724.55      696.67     30.52 o 
   7  -5   2      766.83      805.66     41.17 o 
   8  -5   2     1727.86     1815.55     92.86 o 
   9  -5   2       76.51       77.67     12.17 o 
  10  -5   2       54.66       56.35     58.90 o 
  11  -5   2       30.85       16.92     31.10 o 
  12  -5   2       47.69       23.86     62.56 o 
 -10  -4   2       16.84       10.06     13.44 o 
  -9  -4   2      197.53      207.69     37.26 o 
  -8  -4   2       13.72       13.09     10.11 o 
  -7  -4   2      453.47      446.02     29.22 o 
  -6  -4   2      430.02      473.37     35.23 o 
  -5  -4   2      116.53       91.74     38.72 o 
  -4  -4   2      823.28      904.61     41.63 o 
  -3  -4   2     1306.03     1292.49     69.25 o 
  -2  -4   2     7154.55     8238.00     90.96 o 
  -1  -4   2      138.64      134.04      6.56 o 
   0  -4   2      921.49      780.98     17.30 o 
   1  -4   2       91.50       99.74      2.70 o 
   2  -4   2      357.44      353.02      9.39 o 
   3  -4   2     1052.41     1106.55     28.76 o 
   4  -4   2     2081.06     2351.06     33.45 o 
   5  -4   2       16.42       21.03     10.30 o 
   6  -4   2      243.47      251.86     11.80 o 
   7  -4   2      356.80      333.75     17.64 o 
   8  -4   2      636.73      648.15     39.81 o 
   9  -4   2       12.45        5.35      4.60 o 
  10  -4   2      123.04      150.47     29.24 o 
  11  -4   2        0.95        6.19     11.76 o 
  12  -4   2      106.43       79.35    110.91 o 
 -10  -3   2      176.96      208.91     41.56 o 
  -9  -3   2       61.51       36.91     30.67 o 
  -8  -3   2      121.35      129.35     20.13 o 
  -7  -3   2      555.76      499.45     27.44 o 
  -6  -3   2      337.32      333.07     29.13 o 
  -5  -3   2      239.13      211.63     18.40 o 
  -4  -3   2      144.70      157.63     14.05 o 
  -3  -3   2       60.89       49.10      8.14 o 
  -2  -3   2     3072.99     3235.53     29.90 o 
  -1  -3   2       35.31       38.97      3.48 o 
   0  -3   2     5576.20     6336.40    250.54 o 
   1  -3   2     2326.31     2279.86     27.18 o 
   2  -3   2     6282.34     6363.91     57.33 o 
   3  -3   2     1712.21     1680.70     15.95 o 
   4  -3   2     1887.93     1778.27     40.04 o 
   5  -3   2      506.63      475.63     17.45 o 
   6  -3   2     1702.40     1690.58     59.52 o 
   7  -3   2       56.87       61.00     19.73 o 
   8  -3   2     1588.39     1687.08     86.85 o 
   9  -3   2      261.12      244.03     20.90 o 
  10  -3   2        8.78        9.97     20.00 o 
  11  -3   2        3.68       -3.66     24.11 o 
 -11  -2   2        3.60       12.77     20.68 o 
 -10  -2   2       23.37       32.34     34.51 o 
  -9  -2   2        1.89        5.66     22.37 o 
  -8  -2   2      334.16      381.03     24.73 o 
  -7  -2   2       98.66      112.43     17.75 o 
  -6  -2   2     1246.90     1196.72     86.96 o 
  -5  -2   2       44.49       40.75      8.31 o 
  -4  -2   2     2236.20     2233.89     43.78 o 
  -3  -2   2       27.01       17.59      5.16 o 
  -2  -2   2        4.45       24.80      4.86 o 
  -1  -2   2     5086.69     6097.85    100.95 o 
   0  -2   2       12.09       17.98      2.34 o 
   1  -2   2     1724.76     1829.24     44.49 o 
   2  -2   2      174.06      134.32      4.94 o 
   3  -2   2      358.66      329.78      8.09 o 
   4  -2   2     2155.73     2088.43     37.02 o 
   5  -2   2      701.59      681.90     21.31 o 
   6  -2   2     1099.86     1001.28     29.74 o 
   7  -2   2       56.19       62.09     11.82 o 
   8  -2   2      247.45      265.12     22.90 o 
   9  -2   2       37.59       60.42     33.99 o 
  10  -2   2      319.62      357.01     45.29 o 
  11  -2   2        3.55        4.47     15.00 o 
 -11  -1   2       17.19       19.26     30.04 o 
 -10  -1   2       60.29       42.64     50.54 o 
  -9  -1   2        0.39        3.00     16.44 o 
  -8  -1   2      448.01      438.03     28.87 o 
  -7  -1   2      133.51      138.49     17.95 o 
  -6  -1   2     1099.02     1156.16     34.28 o 
  -5  -1   2      233.85      256.09     12.36 o 
  -4  -1   2     1650.24     1534.08     23.75 o 
  -3  -1   2     2466.38     2527.78     23.54 o 
  -2  -1   2     5802.07     6197.26     55.17 o 
  -1  -1   2     6850.53     7589.90     63.46 o 
   0  -1   2     4757.62     5139.15     44.06 o 
   1  -1   2      383.00      387.48      7.37 o 
   2  -1   2     4093.27     4786.49     98.02 o 
   3  -1   2     1140.68     1161.72     18.98 o 
   4  -1   2     3926.47     4065.49     86.32 o 
   5  -1   2      355.01      330.80     17.24 o 
   6  -1   2       85.20       77.78     12.48 o 
   7  -1   2      805.92      818.10     31.31 o 
   8  -1   2      875.11      881.59     65.44 o 
   9  -1   2        2.57        5.23      6.70 o 
  10  -1   2      137.33      132.15     30.98 o 
  11  -1   2       20.78       18.20     24.94 o 
 -12   0   2       63.40       35.37     77.18 o 
 -11   0   2       13.61       13.20     16.69 o 
 -10   0   2      125.91      156.07     38.15 o 
  -9   0   2        2.17       14.01     16.56 o 
  -8   0   2      362.92      388.92     24.40 o 
  -7   0   2      101.29       91.11      5.06 o 
  -6   0   2      129.63      119.01      5.12 o 
  -5   0   2      412.57      397.03     14.40 o 
  -4   0   2        0.45        4.32      2.11 o 
  -3   0   2       38.96       30.37      2.32 o 
  -1   0   2     1381.18     1392.69     29.78 o 
   0   0   2     1316.31     1342.24     15.98 o 
   1   0   2      175.58      160.26      4.18 o 
   2   0   2     6181.81     6946.12     84.10 o 
   3   0   2     2709.20     2865.39     75.96 o 
   4   0   2     2428.91     2172.96     67.46 o 
   5   0   2     1253.12     1224.98     37.38 o 
   6   0   2      473.10      507.13     24.02 o 
   7   0   2      245.09      279.05     16.54 o 
   8   0   2      601.36      653.85     31.98 o 
   9   0   2      797.93      808.84     28.85 o 
  10   0   2        2.22        3.68     14.86 o 
 -12   1   2      159.22      165.31     38.58 o 
 -11   1   2       47.81       49.43     50.16 o 
 -10   1   2       65.39       58.34     60.94 o 
  -9   1   2        5.01        7.04     12.47 o 
  -8   1   2      357.64      366.27     40.85 o 
  -7   1   2       75.02       83.79     26.46 o 
  -6   1   2     1697.87     1775.07     85.89 o 
  -5   1   2      195.95      145.49     15.08 o 
  -4   1   2     4854.23     5113.42    390.81 o 
  -3   1   2      239.79      378.60     13.32 o 
  -2   1   2     7609.42     8569.90     53.50 o 
  -1   1   2    10028.81    11113.43    155.71 o 
   0   1   2      164.17      151.87      5.13 o 
   1   1   2     1701.82     1746.64     26.08 o 
   2   1   2      911.26      980.48     13.34 o 
   3   1   2     3417.72     3923.34     88.02 o 
   4   1   2        0.13        9.55      7.14 o 
   5   1   2        0.19        9.80      6.85 o 
   6   1   2       44.96       53.61     21.74 o 
   7   1   2      276.39      292.82     18.98 o 
   8   1   2       95.44       85.54     15.90 o 
   9   1   2      253.57      283.51     21.86 o 
  10   1   2        5.66        1.83     13.18 o 
 -12   2   2       19.76       20.65     19.31 o 
 -11   2   2       19.76       34.76     39.23 o 
 -10   2   2        5.76       -1.01     19.74 o 
  -9   2   2      129.06      163.07     36.94 o 
  -8   2   2      121.47      109.49     22.44 o 
  -7   2   2      245.66      268.82     37.24 o 
  -6   2   2      909.09     1000.15     40.00 o 
  -5   2   2       28.98       26.25     12.27 o 
  -4   2   2     1581.09     1601.86     25.17 o 
  -3   2   2      643.50      635.08     11.60 o 
  -2   2   2     1363.68     1452.53     27.54 o 
  -1   2   2     2578.72     2568.15     49.82 o 
   0   2   2      976.61      989.58     14.87 o 
   1   2   2     1637.91     1551.53     22.12 o 
   2   2   2     2616.96     3337.06    254.45 o 
   3   2   2     2088.70     1997.57     69.46 o 
   4   2   2      617.48      569.59     22.75 o 
   5   2   2      572.14      553.40     28.93 o 
   6   2   2      920.84      817.78     41.22 o 
   7   2   2       81.99       99.13     19.46 o 
   8   2   2       15.40       16.74     10.67 o 
   9   2   2       38.42       32.32     19.76 o 
 -12   3   2        4.56       -2.25     21.91 o 
 -11   3   2      150.76      149.13     28.60 o 
 -10   3   2      288.63      229.24     36.03 o 
  -9   3   2      288.51      340.40     39.61 o 
  -8   3   2        3.07       13.36     13.23 o 
  -7   3   2     1307.54     1300.61     45.16 o 
  -6   3   2      206.81      206.46      4.17 o 
  -5   3   2     1119.90     1124.06     25.59 o 
  -4   3   2      121.30      111.46      5.69 o 
  -3   3   2      123.60       83.95      4.50 o 
  -2   3   2      588.29      518.14     15.29 o 
  -1   3   2       43.62       48.70      3.97 o 
   0   3   2       58.01       98.79      6.47 o 
   1   3   2      889.34      963.82     81.41 o 
   2   3   2      383.97      457.66     20.49 o 
   3   3   2     1172.28     1135.40     43.31 o 
   4   3   2      609.86      569.02     27.91 o 
   5   3   2     1552.77     1468.30     66.38 o 
   6   3   2      171.75      165.79     18.28 o 
   7   3   2      537.94      515.39     24.69 o 
   8   3   2      127.57      119.04     64.74 o 
   9   3   2       31.06       19.48     16.59 o 
 -12   4   2      338.40      278.82     48.85 o 
 -11   4   2       38.65       17.95     21.64 o 
 -10   4   2       27.71       20.47     15.70 o 
  -9   4   2      106.20      116.76     82.35 o 
  -8   4   2       94.74      103.22     19.80 o 
  -7   4   2     1233.05     1283.72     27.20 o 
  -6   4   2       82.05       74.95     13.62 o 
  -5   4   2     3109.90     3171.44    118.95 o 
  -4   4   2      231.82      223.14     11.25 o 
  -3   4   2     2641.05     2592.24     47.11 o 
  -2   4   2      886.42      811.42     17.66 o 
  -1   4   2     2012.40     1819.38     32.10 o 
   0   4   2     2204.42     2246.27     39.19 o 
   1   4   2     1050.64      988.22     39.80 o 
   2   4   2      724.94      662.73     33.80 o 
   3   4   2      137.80      140.65     20.51 o 
   4   4   2     2226.37     2252.33    158.09 o 
   5   4   2      184.01      167.23     20.20 o 
   6   4   2      105.84      143.82     25.95 o 
   7   4   2       98.45      108.62     51.14 o 
   8   4   2       99.06       77.36     44.95 o 
 -12   5   2       36.85       18.96     35.32 o 
 -11   5   2      321.53      357.79     40.67 o 
 -10   5   2      285.05      288.89     38.98 o 
  -9   5   2      126.78      163.00     21.07 o 
  -8   5   2       27.39       38.90      6.31 o 
  -7   5   2        1.17        4.51      3.31 o 
  -6   5   2      306.02      345.74     15.82 o 
  -5   5   2       57.92       63.84      8.51 o 
  -4   5   2       25.53       24.17     10.18 o 
  -3   5   2      414.34      458.08     19.32 o 
  -2   5   2      488.05      522.47     20.91 o 
  -1   5   2     2108.66     2295.64     67.75 o 
   0   5   2      261.38      290.93     18.53 o 
   1   5   2      923.17      923.46     44.85 o 
   2   5   2       24.99       29.49     13.62 o 
   3   5   2     1936.56     1900.69    103.75 o 
   4   5   2      399.80      462.50     44.66 o 
   5   5   2      309.44      315.23     30.27 o 
   6   5   2      619.18      560.70     43.24 o 
   7   5   2        3.38        1.15     11.97 o 
 -12   6   2        0.15        4.77     15.85 o 
 -11   6   2       79.79       73.59     85.99 o 
 -10   6   2      104.93      112.27     81.34 o 
  -9   6   2       68.74       61.69     29.47 o 
  -8   6   2        7.42        5.07      6.51 o 
  -7   6   2      896.05      911.62     28.40 o 
  -6   6   2      576.84      579.27     28.56 o 
  -5   6   2      129.94      133.75     11.30 o 
  -4   6   2      679.16      691.19     23.35 o 
  -3   6   2       37.66       32.03     12.28 o 
  -2   6   2      476.26      468.83     24.89 o 
  -1   6   2      133.05      136.75     12.87 o 
   0   6   2      619.26      595.04     28.68 o 
   1   6   2     1108.73     1135.09     48.52 o 
   2   6   2       14.73       22.06     10.33 o 
   3   6   2       44.24       60.72     32.00 o 
   4   6   2        8.26       20.84     13.15 o 
   5   6   2       42.01       45.11     24.57 o 
   6   6   2        0.84        2.68      7.99 o 
 -12   7   2       27.40       35.04     71.02 o 
 -11   7   2        2.17        6.44     14.49 o 
 -10   7   2        3.58       10.97      7.94 o 
  -9   7   2       14.55       10.15      8.92 o 
  -8   7   2        6.09        3.01      3.83 o 
  -7   7   2       94.67       80.20     26.84 o 
  -6   7   2       54.02       68.08     27.91 o 
  -5   7   2      463.31      455.06     19.28 o 
  -4   7   2      400.24      372.44     23.59 o 
  -3   7   2     1115.99     1069.41     28.54 o 
  -2   7   2      578.70      598.58     24.47 o 
  -1   7   2      239.79      263.62     16.53 o 
   0   7   2     2392.10     2515.25     52.76 o 
   1   7   2       25.86       32.18     14.64 o 
   2   7   2     1100.11     1155.38     52.53 o 
   3   7   2      137.09      131.83     73.75 o 
   4   7   2      642.23      732.73     61.68 o 
   5   7   2      143.64      121.17     58.48 o 
 -12   8   2        7.38        4.57     13.46 o 
 -11   8   2       17.56       13.13     14.49 o 
 -10   8   2      100.10      123.75     18.52 o 
  -9   8   2        6.22       16.12     13.68 o 
  -8   8   2      385.88      383.32     25.25 o 
  -7   8   2        2.04        2.93      5.49 o 
  -6   8   2      448.36      464.09     22.72 o 
  -5   8   2       31.70       35.44     14.94 o 
  -4   8   2      327.62      362.81     24.47 o 
  -3   8   2      111.61      127.33     18.59 o 
  -2   8   2       32.53       31.82     13.56 o 
  -1   8   2      275.09      225.52     23.86 o 
   0   8   2       20.57       14.35      6.95 o 
   1   8   2        2.44        9.47      9.25 o 
   2   8   2      197.38      192.24     31.48 o 
   3   8   2        1.15        2.30      9.52 o 
   4   8   2      303.97      298.38     29.68 o 
 -11   9   2       18.39        8.91     22.75 o 
 -10   9   2       81.20       39.71     37.48 o 
  -9   9   2        0.16        0.41      6.62 o 
  -8   9   2        9.56        4.17      7.23 o 
  -7   9   2        2.77        4.06      4.42 o 
  -6   9   2      606.96      604.05     31.70 o 
  -5   9   2      117.39      115.13     15.89 o 
  -4   9   2      805.82      790.92     39.31 o 
  -3   9   2        9.21       13.91      9.89 o 
  -2   9   2      446.00      424.65     25.63 o 
  -1   9   2      329.23      321.99     21.52 o 
   0   9   2       74.89       77.62     36.53 o 
   1   9   2      621.14      641.49     46.13 o 
   2   9   2       12.40        9.70      8.91 o 
 -10  10   2        4.71       14.39     12.28 o 
  -9  10   2      207.68      218.00     23.87 o 
  -8  10   2       51.52       28.17     19.76 o 
  -7  10   2       40.87       49.09     35.99 o 
  -6  10   2      102.48       66.92     15.58 o 
  -5  10   2      143.32      135.92     19.34 o 
  -4  10   2       27.33       24.66     14.21 o 
  -3  10   2       25.11       22.45     18.29 o 
  -2  10   2      142.39      156.10     17.94 o 
  -1  10   2        1.48        5.06      6.28 o 
   0  10   2      264.25      281.08     30.62 o 
   1  10   2       90.60      109.38     26.87 o 
  -8  11   2       54.60       33.36     44.21 o 
  -7  11   2       81.96       50.87     65.91 o 
  -6  11   2       42.18       33.30     45.35 o 
  -5  11   2      289.59      280.42     30.11 o 
  -4  11   2        3.02        9.28     13.08 o 
  -3  11   2      118.21      122.00     28.03 o 
  -2  11   2       28.19       27.60     27.37 o 
   0 -12   3      159.65      162.00     25.90 o 
   1 -12   3       11.72       18.33     17.72 o 
   2 -12   3      131.69      136.09     24.31 o 
   3 -12   3       95.30      104.39     58.29 o 
   4 -12   3      258.02      280.32     38.00 o 
   5 -12   3       33.04       29.15     32.26 o 
   6 -12   3        1.86        9.31     11.60 o 
   7 -12   3      300.92      283.78     29.69 o 
   8 -12   3        0.73        2.27     11.47 o 
  -2 -11   3       99.82       59.42     54.65 o 
  -1 -11   3      154.34      158.83     33.49 o 
   0 -11   3        0.98       -0.68     25.47 o 
   1 -11   3      167.25      155.02     23.86 o 
   2 -11   3       66.35       48.28     30.45 o 
   3 -11   3       93.37      102.79     57.24 o 
   4 -11   3       62.55       54.18     51.71 o 
   5 -11   3        7.70        7.14     18.58 o 
   6 -11   3      236.82      233.73     29.62 o 
   7 -11   3       99.43       61.97     60.51 o 
   8 -11   3       75.72       85.73     22.89 o 
   9 -11   3       39.24       45.54     48.32 o 
  -4 -10   3      256.82      297.88     31.89 o 
  -3 -10   3       20.26       19.41     14.84 o 
  -2 -10   3      232.67      234.97     31.10 o 
  -1 -10   3      344.14      372.66     35.75 o 
   0 -10   3      262.18      281.60     27.05 o 
   1 -10   3      874.95     1007.42     60.97 o 
   2 -10   3      102.78      121.21     24.77 o 
   3 -10   3      686.25      650.85     53.49 o 
   4 -10   3       20.24       18.40     10.94 o 
   5 -10   3     1211.63     1182.16     89.01 o 
   6 -10   3        8.86        4.87      6.93 o 
   7 -10   3      250.73      244.50     24.09 o 
   8 -10   3       79.12       65.78     52.19 o 
   9 -10   3      110.76       94.91     22.17 o 
  10 -10   3       77.55       86.24     95.25 o 
  -5  -9   3      154.67      145.84     29.39 o 
  -4  -9   3       72.39       61.85     39.53 o 
  -3  -9   3       28.01       22.92     14.92 o 
  -2  -9   3        1.06        4.55      9.82 o 
  -1  -9   3       37.33       52.82     34.38 o 
   0  -9   3       27.79       32.03     20.09 o 
   1  -9   3      219.32      203.78     20.96 o 
   2  -9   3      105.63      102.86     19.93 o 
   3  -9   3      459.69      442.31     30.06 o 
   4  -9   3      854.07      882.88     53.70 o 
   5  -9   3       33.91       43.23     22.39 o 
   6  -9   3      237.12      210.76     22.89 o 
   7  -9   3      924.80     1028.56     56.49 o 
   8  -9   3       42.85       34.95     28.11 o 
   9  -9   3      649.86      682.35     37.21 o 
  10  -9   3        1.14        5.78     15.93 o 
  11  -9   3      174.88      207.95     37.95 o 
  -6  -8   3       72.10       69.25     72.91 o 
  -5  -8   3      376.43      347.09     46.78 o 
  -4  -8   3       92.03       94.72     14.53 o 
  -3  -8   3      669.89      650.62     36.55 o 
  -2  -8   3       37.87       23.84     11.60 o 
  -1  -8   3     2148.76     2047.31     86.16 o 
   0  -8   3      245.47      234.17     13.16 o 
   1  -8   3      834.48      815.66     35.89 o 
   2  -8   3      153.66      156.55     23.74 o 
   3  -8   3        2.25        7.00      4.42 o 
   4  -8   3      339.79      327.26     26.49 o 
   5  -8   3       49.93       56.67     30.27 o 
   6  -8   3       49.57       50.98     33.22 o 
   7  -8   3      166.96      161.75     16.38 o 
   8  -8   3       98.77       89.01     33.26 o 
   9  -8   3        9.62       17.11     13.04 o 
  10  -8   3      193.52      160.42     32.04 o 
  11  -8   3       70.76       81.50     94.19 o 
  -7  -7   3        0.70        7.52      8.95 o 
  -6  -7   3        2.66       -2.36     12.18 o 
  -5  -7   3       11.34       15.63     11.62 o 
  -4  -7   3       87.42       92.96     15.32 o 
  -3  -7   3      289.51      306.35     25.94 o 
  -2  -7   3       73.52       84.32      8.20 o 
  -1  -7   3      875.16      888.72     36.51 o 
   0  -7   3      145.56      120.45      6.89 o 
   1  -7   3     3075.93     3217.65    125.71 o 
   2  -7   3        9.74       11.11      4.97 o 
   3  -7   3     1553.47     1612.76     41.39 o 
   4  -7   3      455.65      424.54     21.50 o 
   5  -7   3      982.92      999.13     51.22 o 
   6  -7   3      560.36      518.66     25.53 o 
   7  -7   3        7.50       15.11     10.07 o 
   8  -7   3      999.96     1051.96     63.01 o 
   9  -7   3        3.86        8.30      8.46 o 
  10  -7   3       15.27       10.68     18.03 o 
  11  -7   3        1.57        5.10     15.70 o 
  -8  -6   3       10.31       13.81     15.10 o 
  -7  -6   3      429.19      407.20     31.15 o 
  -6  -6   3      101.44      109.09     56.02 o 
  -5  -6   3      492.20      455.34     25.52 o 
  -4  -6   3       22.04       37.39     21.00 o 
  -3  -6   3      476.64      431.99     27.64 o 
  -2  -6   3     2724.91     2674.38     81.52 o 
  -1  -6   3       84.30       89.28      6.90 o 
   0  -6   3     1203.02     1166.20     26.75 o 
   1  -6   3      165.51      150.23     20.36 o 
   2  -6   3      236.89      237.89      7.77 o 
   3  -6   3      950.72      908.84     46.59 o 
   4  -6   3       12.51       16.47      7.65 o 
   5  -6   3      119.61      109.71     13.53 o 
   6  -6   3      201.20      188.81     17.69 o 
   7  -6   3      117.79      135.50     18.50 o 
   8  -6   3        6.02        1.78      6.10 o 
   9  -6   3      250.37      279.14     19.79 o 
  10  -6   3      336.16      374.63     44.33 o 
  11  -6   3        8.57       11.11     16.81 o 
  -9  -5   3       94.95       86.40     22.32 o 
  -8  -5   3      126.19      133.98     25.41 o 
  -7  -5   3      124.77      131.19     23.65 o 
  -6  -5   3      285.03      284.90     31.42 o 
  -5  -5   3      111.09      113.13     18.09 o 
  -4  -5   3      135.08      157.14     15.91 o 
  -3  -5   3      204.43      174.49      9.14 o 
  -2  -5   3      663.43      600.70     20.33 o 
  -1  -5   3     1628.52     1644.35     23.48 o 
   0  -5   3     1600.12     1489.35     42.62 o 
   1  -5   3     1549.46     1611.61     49.02 o 
   2  -5   3     5484.28     6345.23     81.43 o 
   3  -5   3     1026.05     1017.44     20.47 o 
   4  -5   3     1612.77     1573.86     42.43 o 
   5  -5   3       11.73       15.55      8.91 o 
   6  -5   3     1338.08     1464.61     47.93 o 
   7  -5   3      178.07      140.59     17.29 o 
   8  -5   3      112.46      103.95     18.98 o 
   9  -5   3       14.42        2.98      5.64 o 
  10  -5   3       47.60       34.79     53.65 o 
  11  -5   3        0.03       -2.12     22.42 o 
 -10  -4   3      127.65      134.76     29.77 o 
  -9  -4   3      122.35      103.06    103.21 o 
  -8  -4   3      906.94      972.07     39.83 o 
  -7  -4   3      651.79      600.72     31.61 o 
  -6  -4   3      441.22      449.03     32.19 o 
  -5  -4   3        1.39        4.63      9.11 o 
  -4  -4   3     2653.96     2780.08    130.57 o 
  -3  -4   3       20.07       30.49     18.16 o 
  -2  -4   3       11.64       41.40      6.45 o 
  -1  -4   3       49.01       48.95      4.78 o 
   0  -4   3      435.63      410.01     13.05 o 
   1  -4   3      382.30      342.13      6.60 o 
   2  -4   3       82.03      108.61      4.75 o 
   3  -4   3       93.59       61.10      5.77 o 
   4  -4   3     2627.07     2563.92     54.01 o 
   5  -4   3      911.29      865.99     35.85 o 
   6  -4   3      199.70      173.98     16.94 o 
   7  -4   3       71.85       61.59     29.55 o 
   8  -4   3      470.90      483.86     25.08 o 
   9  -4   3       88.93      105.44     15.31 o 
  10  -4   3      247.45      271.10     38.53 o 
  11  -4   3        9.25        6.61     14.01 o 
 -10  -3   3       32.08       26.08     31.18 o 
  -9  -3   3       23.04       17.65     21.76 o 
  -8  -3   3        8.16       12.51     12.27 o 
  -7  -3   3      290.65      272.05     19.55 o 
  -6  -3   3      857.59      900.58     46.61 o 
  -5  -3   3      168.40      163.92     14.34 o 
  -4  -3   3     1260.76     1133.62     51.12 o 
  -3  -3   3      401.77      338.02     12.52 o 
  -2  -3   3     2292.45     2204.51     85.57 o 
  -1  -3   3       55.19       43.72      2.80 o 
   0  -3   3    18649.72    22307.48    767.45 o 
   1  -3   3       16.49       20.54      2.93 o 
   2  -3   3     5334.69     5985.24    115.76 o 
   3  -3   3       94.49      100.03      5.76 o 
   4  -3   3      479.01      489.70     15.60 o 
   5  -3   3       77.95       62.09     11.09 o 
   6  -3   3      165.99      173.74     16.99 o 
   7  -3   3      887.61      828.69     28.96 o 
   8  -3   3      622.47      627.70     28.87 o 
   9  -3   3       46.29       55.30     29.24 o 
  10  -3   3      199.36      238.25     37.14 o 
  11  -3   3        8.22        3.16     11.97 o 
 -11  -2   3        0.20       -4.14     22.42 o 
 -10  -2   3      299.15      284.15     54.03 o 
  -9  -2   3      113.67       65.74     70.08 o 
  -8  -2   3        4.23        0.33      8.08 o 
  -7  -2   3       54.24       30.30     16.21 o 
  -6  -2   3       18.79       13.99      7.32 o 
  -5  -2   3       11.47       15.03      6.42 o 
  -4  -2   3       66.98       54.96      4.49 o 
  -3  -2   3       65.29       63.28      3.90 o 
  -2  -2   3     3195.71     3298.18     65.67 o 
  -1  -2   3     7726.60     9318.96    173.75 o 
   0  -2   3     1292.94     1337.91     23.94 o 
   1  -2   3      387.98      384.73      6.31 o 
   2  -2   3     3459.76     3465.35     40.31 o 
   3  -2   3      775.74      706.20     11.26 o 
   4  -2   3     1583.42     1486.31     77.77 o 
   5  -2   3      708.33      657.34     46.48 o 
   6  -2   3     2765.92     2880.75    230.02 o 
   7  -2   3      208.19      203.61     20.73 o 
   8  -2   3       33.71       29.79     15.51 o 
   9  -2   3      388.35      401.84     26.20 o 
  10  -2   3        2.57        4.13     16.18 o 
  11  -2   3      161.41      167.66     24.90 o 
 -11  -1   3       24.86       16.01     27.09 o 
 -10  -1   3       44.30       35.07     57.13 o 
  -9  -1   3       54.46       68.85     80.89 o 
  -8  -1   3     1206.08     1188.02    135.14 o 
  -7  -1   3       87.93       89.31      6.32 o 
  -6  -1   3      928.32      947.83     27.83 o 
  -5  -1   3      361.05      303.39     13.82 o 
  -4  -1   3     1457.21     1424.24     18.35 o 
  -3  -1   3     3681.54     3743.16     45.24 o 
  -2  -1   3     7467.10     8620.41     70.85 o 
  -1  -1   3    11366.41    12923.24    483.52 o 
   0  -1   3       21.37       20.99      2.12 o 
   1  -1   3      578.07      531.56      8.00 o 
   2  -1   3       73.71       59.98      4.29 o 
   3  -1   3       31.81       27.86      7.95 o 
   4  -1   3      175.14      115.12     10.98 o 
   5  -1   3       44.72       37.89     14.35 o 
   6  -1   3       25.80       27.02      9.77 o 
   7  -1   3     1028.27     1106.39     53.40 o 
   8  -1   3        4.45        9.10      7.12 o 
   9  -1   3      241.37      294.80     19.30 o 
  10  -1   3       86.65       80.12     78.63 o 
 -12   0   3       30.82       15.35     48.45 o 
 -11   0   3        2.66        4.57     11.82 o 
 -10   0   3       53.89       49.81     47.31 o 
  -9   0   3       82.19       92.86     87.13 o 
  -8   0   3      409.12      381.22     38.42 o 
  -7   0   3      559.96      587.70     13.63 o 
  -6   0   3     1135.29     1107.07     27.07 o 
  -5   0   3      358.06      346.94     11.28 o 
  -4   0   3     4540.61     4804.36    106.03 o 
  -3   0   3       18.19       35.85      2.23 o 
  -2   0   3     2175.34     2759.42     37.72 o 
  -1   0   3    11320.66    12620.16    313.35 o 
   0   0   3     2594.41     2741.68     31.18 o 
   1   0   3     5037.89     5137.48     85.69 o 
   2   0   3      226.83      227.55      6.39 o 
   3   0   3     1502.13     1456.14     44.54 o 
   4   0   3      282.66      275.19     15.11 o 
   5   0   3      700.48      733.65     25.43 o 
   6   0   3       60.30       59.94     22.62 o 
   7   0   3      359.54      320.49     20.79 o 
   8   0   3        0.43        3.28      9.55 o 
   9   0   3        0.87        4.65      9.71 o 
  10   0   3       68.70       52.96     35.42 o 
 -12   1   3        0.65       -0.91     10.83 o 
 -11   1   3      158.32      170.67     30.22 o 
 -10   1   3       28.72       22.65     18.86 o 
  -9   1   3      191.90      203.51     26.94 o 
  -8   1   3       89.16      110.02     71.57 o 
  -7   1   3     1242.49     1328.89     46.25 o 
  -6   1   3      184.00      184.46     15.04 o 
  -5   1   3      448.17      420.88     17.65 o 
  -4   1   3      135.01      125.16      4.06 o 
  -3   1   3     4660.85     5273.42     72.20 o 
  -2   1   3     2450.16     2679.87     74.05 o 
  -1   1   3      776.78      834.80     49.76 o 
   0   1   3      531.68      587.36     10.79 o 
   1   1   3     2480.12     2509.42     31.42 o 
   2   1   3       54.82       35.63     11.51 o 
   3   1   3     1459.06     1428.98     40.84 o 
   4   1   3      321.29      303.71     16.28 o 
   5   1   3     2027.48     1992.16     73.94 o 
   6   1   3      543.64      508.49     33.48 o 
   7   1   3      428.34      449.25     22.64 o 
   8   1   3       18.36       22.91     13.17 o 
   9   1   3      257.01      291.78     27.30 o 
  10   1   3        2.88        7.26     13.55 o 
 -12   2   3      159.44      119.87     30.42 o 
 -11   2   3        8.94       -2.40     19.24 o 
 -10   2   3      306.98      279.45     36.61 o 
  -9   2   3      435.75      391.09     35.07 o 
  -8   2   3        7.47        7.39      8.00 o 
  -7   2   3      418.59      438.71     29.78 o 
  -6   2   3      462.32      482.06     25.80 o 
  -5   2   3     2633.01     2620.47     43.40 o 
  -4   2   3      952.39      804.48     12.82 o 
  -3   2   3     2800.01     2642.02     64.23 o 
  -2   2   3     5892.83     6832.51    160.22 o 
  -1   2   3     1524.70     1456.97     20.84 o 
   0   2   3     1221.60     1197.02     18.81 o 
   1   2   3     2612.87     2857.74     82.88 o 
   2   2   3      351.58      343.27     20.46 o 
   3   2   3      117.48      118.10     10.98 o 
   4   2   3      844.63      822.25     28.96 o 
   5   2   3      237.08      218.90     26.92 o 
   6   2   3        4.17        0.87      7.71 o 
   7   2   3      144.01      148.99     20.40 o 
   8   2   3       91.15       86.82     20.63 o 
   9   2   3       51.16       41.80     35.17 o 
 -12   3   3        4.57       -0.71     20.63 o 
 -11   3   3       38.48       40.97     57.31 o 
 -10   3   3      191.93      190.28     33.30 o 
  -9   3   3      151.98      198.44     28.53 o 
  -8   3   3       32.70       49.62     23.77 o 
  -7   3   3       31.16       61.12     27.28 o 
  -6   3   3       17.80       21.78      3.02 o 
  -5   3   3      114.03      127.09      5.48 o 
  -4   3   3      300.66      277.09     10.79 o 
  -3   3   3      369.61      335.03     12.02 o 
  -2   3   3       35.63       36.62     13.67 o 
  -1   3   3     1954.16     2226.68     74.37 o 
   0   3   3     1158.03     1214.55     33.62 o 
   1   3   3     2498.79     2507.86    124.70 o 
   2   3   3     1166.76     1226.40     49.93 o 
   3   3   3      826.83      828.62     28.61 o 
   4   3   3      479.85      465.14     24.71 o 
   5   3   3       35.38       60.43     24.75 o 
   6   3   3      674.59      638.36     36.57 o 
   7   3   3      157.53      126.22     27.10 o 
   8   3   3      226.77      216.32     22.35 o 
 -12   4   3      152.28      119.67     28.71 o 
 -11   4   3      247.58      244.99     34.92 o 
 -10   4   3        4.05        6.41      9.44 o 
  -9   4   3      253.22      276.34     21.86 o 
  -8   4   3      106.03      129.09     49.44 o 
  -7   4   3        8.89       16.31      6.55 o 
  -6   4   3      200.85      200.98      7.73 o 
  -5   4   3      795.46      794.18     21.66 o 
  -4   4   3      753.88      748.37     20.65 o 
  -3   4   3     1200.53     1308.69     37.11 o 
  -2   4   3      283.76      259.62     18.33 o 
  -1   4   3      244.41      224.95     13.08 o 
   0   4   3      128.37      110.70     13.20 o 
   1   4   3      243.04      243.18     17.89 o 
   2   4   3      775.90      743.89     35.89 o 
   3   4   3       33.23       52.16     23.36 o 
   4   4   3       16.78       11.89      9.58 o 
   5   4   3      357.65      349.83     30.91 o 
   6   4   3      109.69       76.93     44.07 o 
   7   4   3       24.23       28.91     19.59 o 
 -12   5   3       31.83       21.41     50.59 o 
 -11   5   3        4.62        8.23     15.78 o 
 -10   5   3       15.46        8.42      7.57 o 
  -9   5   3       83.27       78.49     32.51 o 
  -8   5   3      157.07      160.97     11.51 o 
  -7   5   3      845.54      786.79     37.78 o 
  -6   5   3      195.11      169.41     10.49 o 
  -5   5   3      239.76      217.98     14.34 o 
  -4   5   3     1350.18     1267.20     44.31 o 
  -3   5   3     1524.64     1527.24     68.39 o 
  -2   5   3      793.34      783.42     28.32 o 
  -1   5   3       97.78       84.12     10.54 o 
   0   5   3     3114.22     3094.45    112.74 o 
   1   5   3     1493.75     1585.59     79.85 o 
   2   5   3     1107.02     1018.04     62.48 o 
   3   5   3       45.32       37.49     21.98 o 
   4   5   3      384.93      378.17     33.78 o 
   5   5   3       20.18       17.85     12.55 o 
   6   5   3      275.22      315.63     34.14 o 
   7   5   3       96.20       56.87     62.23 o 
 -12   6   3        0.58        1.51     11.71 o 
 -10   6   3       95.96      122.16     70.74 o 
  -9   6   3       20.83       46.43     25.52 o 
  -8   6   3      103.10      110.55     13.78 o 
  -7   6   3       52.33       56.62     10.61 o 
  -6   6   3     1523.98     1595.30     41.41 o 
  -5   6   3        1.00        4.07      5.86 o 
  -4   6   3       69.63       85.00     31.50 o 
  -3   6   3       46.34       57.75     22.65 o 
  -2   6   3       37.43       54.45     21.26 o 
  -1   6   3       16.53       14.65      9.00 o 
   0   6   3      319.57      335.73     21.96 o 
   1   6   3       32.88       19.56     10.28 o 
   2   6   3      635.45      670.52     35.67 o 
   3   6   3       54.88       43.41     18.48 o 
   4   6   3      680.41      647.27     43.12 o 
   5   6   3       79.27       60.68     42.88 o 
   6   6   3      512.85      534.29     36.06 o 
 -12   7   3        0.28       11.36     19.24 o 
 -11   7   3       21.70        9.54     18.13 o 
 -10   7   3      152.89      135.35     24.45 o 
  -9   7   3        1.05        0.86      9.70 o 
  -8   7   3      732.55      728.17     41.03 o 
  -7   7   3       76.44       58.14     12.55 o 
  -6   7   3      610.55      677.25     25.83 o 
  -5   7   3       88.81       99.26     41.12 o 
  -4   7   3     1133.95     1151.84     52.47 o 
  -3   7   3      141.61      137.49     16.03 o 
  -2   7   3     1373.68     1393.21     64.81 o 
  -1   7   3      673.30      628.63     28.71 o 
   0   7   3       30.19       42.13     22.69 o 
   1   7   3       31.37       37.76     15.93 o 
   2   7   3       57.02       58.53     26.70 o 
   3   7   3      240.21      240.56     75.12 o 
   4   7   3        8.12        9.53     10.33 o 
   5   7   3      165.56      168.54     46.25 o 
 -11   8   3       54.59       22.68     36.88 o 
 -10   8   3      128.89      138.79     19.56 o 
  -9   8   3        2.09       -0.30      9.10 o 
  -8   8   3       37.45       48.22     24.31 o 
  -7   8   3      105.18      115.84     12.36 o 
  -6   8   3      108.08       96.53     14.25 o 
  -5   8   3      170.74      160.38     18.83 o 
  -4   8   3      613.62      575.41     23.52 o 
  -3   8   3       22.74       17.81      8.57 o 
  -2   8   3      303.65      309.48     24.59 o 
  -1   8   3       39.83       53.17     24.42 o 
   0   8   3      448.33      483.65     25.20 o 
   1   8   3      212.55      225.05     24.04 o 
   2   8   3      518.67      562.70     44.58 o 
   3   8   3      217.20      223.12     21.89 o 
 -11   9   3       18.95       10.61     15.99 o 
 -10   9   3       11.56        5.79     12.09 o 
  -9   9   3       65.92       49.15     42.57 o 
  -8   9   3      366.20      375.05     22.97 o 
  -7   9   3       92.87      128.54     17.16 o 
  -6   9   3       21.32       31.39     19.22 o 
  -5   9   3        8.34       11.67      8.47 o 
  -4   9   3      281.07      259.55     18.62 o 
  -3   9   3      417.53      396.61     21.71 o 
  -2   9   3       14.09       16.98      9.30 o 
  -1   9   3      108.34      128.27     22.56 o 
   0   9   3       23.23       16.99     15.39 o 
   1   9   3        4.38        0.74      8.14 o 
   2   9   3       16.03        8.02     10.27 o 
 -10  10   3       18.02        7.45     13.23 o 
  -9  10   3      102.28       60.08     38.49 o 
  -8  10   3        7.80        9.51      9.19 o 
  -7  10   3       10.63        8.97      7.91 o 
  -6  10   3       49.89       35.93     28.14 o 
  -5  10   3      277.90      257.99     26.76 o 
  -4  10   3       42.80       46.41     24.87 o 
  -3  10   3      220.43      221.26     23.61 o 
  -2  10   3      240.96      262.87     23.48 o 
  -1  10   3      334.80      372.22     31.24 o 
   0  10   3        5.95        5.95     12.96 o 
  -7  11   3       52.61       26.10     34.46 o 
  -6  11   3        2.75        4.61      8.72 o 
  -5  11   3      101.37       86.66     70.58 o 
  -4  11   3        0.04        6.56      9.38 o 
   4 -13   4      291.10      281.43     34.18 o 
   0 -12   4      101.32       96.69     28.55 o 
   1 -12   4      166.10      181.81     32.51 o 
   2 -12   4       97.50       95.68     26.00 o 
   3 -12   4       16.99       16.50     13.81 o 
   4 -12   4       53.21       44.42     30.17 o 
   5 -12   4       15.18       21.93     15.34 o 
   6 -12   4        5.71        4.11      9.36 o 
   7 -12   4      193.66      154.67     27.28 o 
   8 -12   4      157.61      173.68     22.05 o 
  -2 -11   4      228.79      214.30     33.11 o 
  -1 -11   4       54.13       30.73     27.32 o 
   0 -11   4       95.31       85.89     71.80 o 
   1 -11   4       16.58       12.38      9.29 o 
   2 -11   4       58.62       59.40     36.09 o 
   3 -11   4      125.49      114.76     55.66 o 
   4 -11   4       26.20       23.65     31.07 o 
   5 -11   4      757.86      811.99     51.59 o 
   6 -11   4       15.25        4.67     18.48 o 
   7 -11   4      386.48      454.05     43.64 o 
   8 -11   4       22.50       10.96     15.64 o 
   9 -11   4      148.79      165.06     31.63 o 
  -4 -10   4       11.22        9.24      9.63 o 
  -3 -10   4      288.78      307.79     39.26 o 
  -2 -10   4       20.38       17.06     11.81 o 
  -1 -10   4      206.80      230.46     29.26 o 
   0 -10   4        3.00        4.95      9.54 o 
   1 -10   4      190.18      194.21     26.29 o 
   2 -10   4       91.50       93.16     41.69 o 
   3 -10   4       91.74       92.31     42.45 o 
   4 -10   4       21.44       21.46     15.63 o 
   5 -10   4       15.73       18.21     10.85 o 
   6 -10   4       17.74       16.88     15.34 o 
   7 -10   4      183.16      169.81     22.29 o 
   8 -10   4       16.64        3.82     14.85 o 
   9 -10   4      319.07      347.35     33.22 o 
  10 -10   4       60.90       36.30     61.65 o 
  -5  -9   4       42.46       31.72     34.91 o 
  -4  -9   4       29.83       31.44     19.72 o 
  -3  -9   4      275.80      300.09     26.09 o 
  -2  -9   4        4.03        5.39     11.21 o 
  -1  -9   4      342.66      431.66     38.37 o 
   0  -9   4      154.80      148.58     25.90 o 
   1  -9   4     1149.14     1181.46     50.40 o 
   2  -9   4      330.13      336.83     26.07 o 
   3  -9   4      305.90      346.80     36.73 o 
   4  -9   4        6.65       12.12      8.37 o 
   5  -9   4      781.55      833.92     34.20 o 
   6  -9   4      218.30      204.77     22.77 o 
   7  -9   4        1.53        2.32     13.76 o 
   8  -9   4       38.94       37.75     34.44 o 
   9  -9   4        5.11        8.84     10.44 o 
  10  -9   4       12.27        8.43     21.11 o 
  -7  -8   4      103.75       67.36    115.53 o 
  -6  -8   4        7.77        4.19     13.15 o 
  -5  -8   4      160.52      189.88     41.61 o 
  -4  -8   4       28.37       43.52     28.48 o 
  -3  -8   4        2.01        3.10      4.43 o 
  -2  -8   4      715.07      654.61     24.34 o 
  -1  -8   4      477.57      495.26     37.43 o 
   0  -8   4        0.28        5.94     14.78 o 
   1  -8   4     1319.39     1386.23     45.23 o 
   2  -8   4      510.18      479.83     32.27 o 
   3  -8   4       36.43       25.44      4.18 o 
   4  -8   4      507.69      453.17     16.06 o 
   5  -8   4      957.78      969.05     60.60 o 
   6  -8   4      119.97      115.03     16.73 o 
   7  -8   4      285.81      345.13     23.92 o 
   8  -8   4       24.89       30.35     17.75 o 
   9  -8   4      239.87      256.25     23.94 o 
  10  -8   4       85.72       73.80     77.96 o 
  11  -8   4        5.05        8.51     10.88 o 
  -8  -7   4       83.57       35.88     88.54 o 
  -7  -7   4      234.83      228.18     25.23 o 
  -6  -7   4       37.04       23.92     21.90 o 
  -5  -7   4      171.06      145.95     26.72 o 
  -4  -7   4       26.71       23.47     20.41 o 
  -3  -7   4     1183.54     1145.85     55.08 o 
  -2  -7   4       13.46       15.65      6.20 o 
  -1  -7   4      530.07      494.59     17.81 o 
   0  -7   4      857.69      904.72     37.09 o 
   1  -7   4      452.09      454.86     30.47 o 
   2  -7   4     1440.08     1431.78     63.95 o 
   3  -7   4      107.06      109.89      5.67 o 
   4  -7   4     1185.52     1193.39     43.53 o 
   5  -7   4      112.79      104.33     16.02 o 
   6  -7   4      158.43      160.02     16.80 o 
   7  -7   4        0.72        2.40      6.85 o 
   8  -7   4       19.59       19.36     13.95 o 
   9  -7   4      119.07      134.55     18.08 o 
  10  -7   4        0.28        6.72     11.89 o 
  11  -7   4      109.65      100.68     83.29 o 
  -9  -6   4       26.36       12.09     34.49 o 
  -8  -6   4      310.71      345.40     34.28 o 
  -7  -6   4        0.19        4.90     10.58 o 
  -6  -6   4       17.35       33.30     21.33 o 
  -5  -6   4      264.46      252.01     28.99 o 
  -4  -6   4      160.07      151.21     14.22 o 
  -3  -6   4      134.87      134.60      8.21 o 
  -2  -6   4        2.01        2.74      1.91 o 
  -1  -6   4      391.18      390.84     11.17 o 
   0  -6   4        7.04       13.21      8.68 o 
   1  -6   4      845.80      852.73     39.94 o 
   2  -6   4       21.55       13.17      2.27 o 
   3  -6   4     2416.17     2539.64     96.73 o 
   4  -6   4      316.72      270.66     12.73 o 
   5  -6   4      333.98      312.26     29.76 o 
   6  -6   4      132.09      141.39     19.35 o 
   7  -6   4       12.64       15.98     12.68 o 
   8  -6   4      632.75      610.09     29.56 o 
   9  -6   4        4.70        6.76      7.12 o 
  10  -6   4      227.66      249.46     44.18 o 
  11  -6   4       11.79       12.90     25.40 o 
  -9  -5   4        0.79        0.83     10.78 o 
  -8  -5   4        6.64       16.35     15.53 o 
  -7  -5   4       11.90        8.99     18.71 o 
  -6  -5   4       73.47       89.20     73.49 o 
  -5  -5   4      561.33      477.08     37.26 o 
  -4  -5   4      447.39      368.45     39.64 o 
  -3  -5   4      204.88      188.42     17.13 o 
  -2  -5   4      935.72      840.27     26.81 o 
  -1  -5   4      440.96      480.99     13.42 o 
   0  -5   4      796.55      805.06     25.17 o 
   1  -5   4       10.93       13.86      8.43 o 
   2  -5   4      462.16      487.51     14.39 o 
   3  -5   4       43.52       68.84      5.16 o 
   4  -5   4       31.65       21.72      9.31 o 
   5  -5   4      294.61      254.27     20.47 o 
   6  -5   4     1921.15     1946.82     86.24 o 
   7  -5   4      738.11      701.14     43.22 o 
   8  -5   4       56.93       74.43     42.90 o 
   9  -5   4       10.32       16.90     10.81 o 
  10  -5   4      159.74      193.31     39.03 o 
  11  -5   4       99.73       98.76     34.37 o 
 -10  -4   4       56.37       58.95     64.45 o 
  -9  -4   4       44.00       26.53     19.04 o 
  -8  -4   4      149.58      128.60     20.77 o 
  -7  -4   4       33.76       51.45     31.65 o 
  -6  -4   4        2.15        3.79      7.21 o 
  -5  -4   4      353.31      336.89     26.64 o 
  -4  -4   4     1346.04     1388.83     76.67 o 
  -3  -4   4       65.18       60.44     24.42 o 
  -2  -4   4       47.13       23.45      9.32 o 
  -1  -4   4     2284.97     2463.80     98.56 o 
   0  -4   4     5011.37     5296.10     54.63 o 
   1  -4   4       34.38       56.25      4.77 o 
   2  -4   4     6130.52     6531.35    196.90 o 
   3  -4   4      809.76      833.53     43.93 o 
   4  -4   4      363.57      348.86     18.08 o 
   5  -4   4      445.53      414.67     24.34 o 
   6  -4   4      436.22      449.99     34.79 o 
   7  -4   4     2528.12     2627.66     67.86 o 
   8  -4   4      131.58      134.17     20.01 o 
   9  -4   4       84.99       77.63     27.33 o 
  10  -4   4       81.91       68.55     45.22 o 
  11  -4   4       68.02       60.24     58.84 o 
 -11  -3   4       29.12       12.62     27.87 o 
 -10  -3   4       54.81       59.96     63.85 o 
  -9  -3   4       86.40       56.45     55.79 o 
  -8  -3   4     1433.72     1537.28     47.01 o 
  -7  -3   4      105.85      120.63     15.51 o 
  -6  -3   4      622.53      624.79     36.33 o 
  -5  -3   4       17.54       25.96     17.24 o 
  -4  -3   4      171.31      161.61     10.34 o 
  -3  -3   4      780.28      784.53     22.46 o 
  -2  -3   4        0.63        3.73      1.50 o 
  -1  -3   4     1816.64     1806.14     20.91 o 
   0  -3   4       20.56       21.40      2.35 o 
   1  -3   4       78.51       87.20      3.54 o 
   2  -3   4     2866.09     2698.43     25.68 o 
   3  -3   4        8.19        6.86      3.46 o 
   4  -3   4     1280.10     1257.10     37.15 o 
   5  -3   4      392.22      389.12     19.21 o 
   6  -3   4     1837.75     1907.28     75.28 o 
   7  -3   4      314.93      322.18     18.59 o 
   8  -3   4        6.13        7.14      6.58 o 
   9  -3   4      293.68      333.08     20.05 o 
  10  -3   4       33.51       35.31     28.15 o 
  11  -3   4      394.77      441.30     34.24 o 
 -11  -2   4        4.28       21.94     22.52 o 
 -10  -2   4      146.63      151.10     40.12 o 
  -9  -2   4       13.31       14.01     20.55 o 
  -8  -2   4      113.41      111.06     14.58 o 
  -7  -2   4      177.74      159.17     10.66 o 
  -6  -2   4     1619.39     1581.14     41.16 o 
  -5  -2   4       55.46       73.21      6.25 o 
  -4  -2   4     1040.75      972.19     26.06 o 
  -3  -2   4       11.75       19.48      6.07 o 
  -2  -2   4      275.45      222.15      5.80 o 
  -1  -2   4     1313.32     1254.04     22.61 o 
   0  -2   4      442.84      404.04     10.12 o 
   1  -2   4     2967.26     2935.50     68.42 o 
   2  -2   4       36.55       34.99      5.34 o 
   3  -2   4      311.66      281.00     13.65 o 
   4  -2   4      427.39      495.75     20.61 o 
   5  -2   4      379.70      368.67     20.29 o 
   6  -2   4       73.90       73.85     14.77 o 
   7  -2   4        4.52        6.05      7.51 o 
   8  -2   4      106.11      102.55     31.59 o 
   9  -2   4        2.59        7.17      7.96 o 
  10  -2   4       20.92       29.88     20.85 o 
 -12  -1   4       14.68        3.05     13.18 o 
 -11  -1   4        2.96        5.55     23.05 o 
 -10  -1   4       29.75       24.29     40.60 o 
  -9  -1   4      239.60      253.27     36.63 o 
  -8  -1   4       37.39       30.22      5.40 o 
  -7  -1   4     1091.93     1157.33     43.44 o 
  -6  -1   4       12.42       10.26      4.24 o 
  -5  -1   4      137.80      120.73      5.31 o 
  -4  -1   4      497.90      467.58      8.67 o 
  -3  -1   4      326.78      370.58      6.44 o 
  -2  -1   4      660.06      627.37      8.15 o 
  -1  -1   4      160.52      186.55     12.07 o 
   0  -1   4      719.06      673.81     10.60 o 
   1  -1   4     3533.62     3739.42     92.39 o 
   2  -1   4     6732.50     8286.48    218.14 o 
   3  -1   4     2779.06     2757.01     55.44 o 
   4  -1   4      904.75      875.50     29.23 o 
   5  -1   4     1832.73     1801.69     50.54 o 
   6  -1   4       98.20      105.23     21.52 o 
   7  -1   4      375.24      392.94     20.46 o 
   8  -1   4      170.57      184.71     16.59 o 
   9  -1   4      296.09      349.89     23.31 o 
  10  -1   4       14.48       12.51     14.06 o 
 -12   0   4       76.09       59.00     88.97 o 
 -11   0   4        1.39        2.50     14.62 o 
 -10   0   4       56.27       51.05     55.72 o 
  -9   0   4        9.71       10.88     14.59 o 
  -8   0   4      139.64      167.31     25.93 o 
  -7   0   4      598.08      607.34     33.17 o 
  -6   0   4       46.76       41.96      2.99 o 
  -5   0   4     1827.07     1919.98     26.59 o 
  -4   0   4       41.26       48.95      4.11 o 
  -3   0   4     1286.98     1245.82     15.63 o 
  -2   0   4     3951.31     4373.29     98.12 o 
  -1   0   4      282.10      212.75      5.63 o 
   0   0   4      356.42      361.96      6.84 o 
   1   0   4       85.35      109.91      5.02 o 
   2   0   4     1117.66     1356.84     37.41 o 
   3   0   4      206.74      238.11     13.69 o 
   4   0   4      119.41      123.57     10.83 o 
   5   0   4      127.13      133.04     15.31 o 
   6   0   4      110.18      107.94     17.89 o 
   7   0   4      939.15      880.38     48.92 o 
   8   0   4       19.27       18.53     12.08 o 
   9   0   4      275.04      286.29     29.82 o 
  10   0   4       15.92       17.88     14.03 o 
 -12   1   4       53.86       43.75     45.85 o 
 -11   1   4      102.31      112.65     91.72 o 
 -10   1   4       12.41       17.02     23.05 o 
  -9   1   4       15.49       28.93     32.34 o 
  -8   1   4       66.04       62.03     43.27 o 
  -7   1   4       36.38       22.96     13.23 o 
  -6   1   4       17.65       20.26     12.84 o 
  -5   1   4      775.95      963.98     13.96 o 
  -4   1   4     2002.79     2098.66     34.41 o 
  -3   1   4     5698.55     6121.56    109.63 o 
  -2   1   4      109.28       87.54      5.75 o 
  -1   1   4      429.45      372.63      6.87 o 
   0   1   4     1030.24     1063.78     18.50 o 
   1   1   4     5085.97     5295.17    327.94 o 
   2   1   4     1239.62     1280.07     38.51 o 
   3   1   4      709.72      667.06     27.49 o 
   4   1   4      930.32      926.83     31.27 o 
   5   1   4       77.32       83.63     36.63 o 
   6   1   4      136.23      154.75     24.43 o 
   7   1   4       99.91      104.14     19.35 o 
   8   1   4      263.36      250.93     20.20 o 
   9   1   4       22.75       15.49     11.71 o 
 -12   2   4       47.20       36.73     43.10 o 
 -11   2   4       12.50       16.81     22.70 o 
 -10   2   4       36.42       29.36     45.27 o 
  -9   2   4      110.30      131.06     17.14 o 
  -8   2   4       84.63       95.97     14.67 o 
  -7   2   4      159.90      170.03     18.35 o 
  -6   2   4        3.00        5.47      2.43 o 
  -5   2   4       30.63       42.04      6.14 o 
  -4   2   4       60.58       51.55      3.94 o 
  -3   2   4      368.03      345.91     11.51 o 
  -2   2   4      742.56      703.44     19.78 o 
  -1   2   4        0.03        3.54      1.89 o 
   0   2   4       63.73       58.70     11.38 o 
   1   2   4     1517.13     1604.04     67.02 o 
   2   2   4       30.11       39.08     16.17 o 
   3   2   4     1583.27     1606.71     64.50 o 
   4   2   4      669.21      630.80     23.93 o 
   5   2   4      267.06      349.10     24.79 o 
   6   2   4      256.28      205.74     25.94 o 
   7   2   4      362.08      370.75     25.19 o 
   8   2   4      659.39      666.40     39.65 o 
 -12   3   4       62.01       49.03     86.49 o 
 -11   3   4       12.00       14.04     20.17 o 
 -10   3   4       19.80       27.80     20.95 o 
  -9   3   4      231.99      219.88     19.48 o 
  -8   3   4       12.69       13.79     11.00 o 
  -7   3   4      269.26      279.22     23.63 o 
  -6   3   4      606.06      536.27     21.47 o 
  -5   3   4     1544.88     1574.96     56.80 o 
  -4   3   4      486.20      492.14     13.71 o 
  -3   3   4      446.67      365.33     14.64 o 
  -2   3   4      950.80      853.54     21.44 o 
  -1   3   4       85.47       61.93      9.98 o 
   0   3   4     2906.80     3082.58    258.91 o 
   1   3   4      232.74      225.90     21.41 o 
   2   3   4     2154.32     2051.26     73.00 o 
   3   3   4      192.45      183.07     17.69 o 
   4   3   4      303.24      313.64     25.60 o 
   5   3   4       74.74       68.22     20.95 o 
   6   3   4       47.83       60.25     32.30 o 
   7   3   4       15.27       20.41     21.84 o 
   8   3   4       21.12       14.33     15.30 o 
 -12   4   4       11.31        8.10     23.61 o 
 -11   4   4        1.43        3.71     17.45 o 
 -10   4   4      108.97      162.72     21.38 o 
  -9   4   4       39.63       26.54     16.54 o 
  -8   4   4      227.13      237.93     18.95 o 
  -7   4   4      415.36      357.67     14.93 o 
  -6   4   4     1390.78     1428.58     32.91 o 
  -5   4   4       49.47       37.87      8.09 o 
  -4   4   4      113.19      115.21      9.70 o 
  -3   4   4      417.74      425.39     17.75 o 
  -2   4   4      425.99      452.92     20.09 o 
  -1   4   4      618.35      631.76     24.60 o 
   0   4   4     1285.44     1360.50     53.84 o 
   1   4   4       11.63       25.53     12.07 o 
   2   4   4     2552.84     2787.50    188.68 o 
   3   4   4      732.85      723.94     38.60 o 
   4   4   4     1273.44     1267.71     81.96 o 
   5   4   4      111.17       72.37     43.44 o 
   6   4   4      845.45      865.53     80.76 o 
   7   4   4       69.28       58.35     42.99 o 
 -12   5   4        1.23        2.22     11.76 o 
 -11   5   4       41.90       43.56     43.73 o 
 -10   5   4        7.16        5.06      7.73 o 
  -9   5   4       12.61       22.00     13.55 o 
  -8   5   4      604.25      588.43     29.43 o 
  -7   5   4      299.47      308.88     14.40 o 
  -6   5   4      349.57      369.22     21.07 o 
  -5   5   4       58.73       77.19     23.59 o 
  -4   5   4      344.34      339.76     19.38 o 
  -3   5   4       10.31       16.94      7.47 o 
  -2   5   4     1257.16     1186.34     37.86 o 
  -1   5   4      331.86      319.00     19.91 o 
   0   5   4     1118.69     1147.40     31.84 o 
   1   5   4      244.35      241.67     31.90 o 
   2   5   4       58.69       51.65     32.50 o 
   3   5   4       36.51       41.26     18.75 o 
   4   5   4       81.98       68.06     36.75 o 
   5   5   4       10.83       12.23     13.34 o 
   6   5   4      248.05      273.18     35.51 o 
 -12   6   4      192.82      234.74     39.51 o 
 -11   6   4        3.36        8.17     10.99 o 
 -10   6   4        6.44       11.37     12.51 o 
  -9   6   4       24.80       10.07      9.11 o 
  -8   6   4       27.66       11.20      8.65 o 
  -7   6   4      304.21      320.05     18.32 o 
  -6   6   4      614.38      574.19     29.51 o 
  -5   6   4      113.16      100.66     19.35 o 
  -4   6   4      246.05      246.62     17.96 o 
  -3   6   4      377.24      357.45     22.88 o 
  -2   6   4     1097.86     1100.34     34.79 o 
  -1   6   4     1239.08     1199.11     54.66 o 
   0   6   4       69.43       75.48     26.21 o 
   1   6   4      366.54      333.56     27.36 o 
   2   6   4     1078.25     1074.57     84.52 o 
   3   6   4      249.67      279.06     30.56 o 
   4   6   4      449.23      458.72     56.07 o 
   5   6   4       38.10       22.97     22.67 o 
 -12   7   4        1.57        6.13      8.15 o 
 -11   7   4        1.92        4.40      9.22 o 
 -10   7   4       53.76       47.51     38.86 o 
  -9   7   4       63.31       64.61     43.82 o 
  -8   7   4       70.29       78.36     15.49 o 
  -7   7   4       31.66       50.73     23.92 o 
  -6   7   4        9.21        4.64      5.15 o 
  -5   7   4        6.36       18.24      8.70 o 
  -4   7   4        1.38        3.44      4.95 o 
  -3   7   4      574.43      511.78     28.09 o 
  -2   7   4      354.48      324.74     24.05 o 
  -1   7   4      177.03      154.06     23.30 o 
   0   7   4      351.50      333.31     22.54 o 
   1   7   4       14.99       21.93     12.64 o 
   2   7   4      407.01      418.74     27.89 o 
   3   7   4       84.95       87.47     61.98 o 
   4   7   4       74.08       47.90     41.93 o 
 -11   8   4       21.89       16.97     17.30 o 
 -10   8   4       11.50        6.50      7.59 o 
  -9   8   4       54.78       65.14     40.30 o 
  -8   8   4      320.07      305.35     22.92 o 
  -7   8   4       12.20       14.27     10.35 o 
  -6   8   4      211.13      202.39     16.41 o 
  -5   8   4      392.39      401.74     25.61 o 
  -4   8   4      244.41      243.59     17.65 o 
  -3   8   4      287.67      270.86     21.81 o 
  -2   8   4      253.00      268.37     22.11 o 
  -1   8   4      647.58      632.74     29.42 o 
   0   8   4      101.46      102.20     24.44 o 
   1   8   4      430.93      412.96     36.47 o 
   2   8   4        2.24        6.77     10.82 o 
 -10   9   4       17.37       14.95     17.30 o 
  -9   9   4        1.83        6.98      8.69 o 
  -8   9   4       18.59        9.69      7.46 o 
  -7   9   4       75.05       67.24     34.41 o 
  -6   9   4      115.55       81.74     18.55 o 
  -5   9   4      532.90      515.37     27.07 o 
  -4   9   4      158.84      140.66     19.62 o 
  -3   9   4       21.93       14.61      9.92 o 
  -2   9   4      102.24       85.44     33.52 o 
  -1   9   4       72.36       80.02     21.29 o 
   0   9   4       38.72       38.61     30.22 o 
   1   9   4      269.79      261.49     22.18 o 
  -9  10   4       16.79       20.68     22.54 o 
  -8  10   4       19.25        5.86     18.43 o 
  -7  10   4      286.92      280.75     23.79 o 
  -6  10   4        6.61        9.78      8.25 o 
  -5  10   4      166.85      193.97     20.75 o 
  -4  10   4        4.35        5.51      8.50 o 
  -3  10   4      294.42      266.65     25.03 o 
  -2  10   4        1.57       -1.92      9.40 o 
   4 -13   5        3.56        1.07      9.81 o 
  -1 -12   5      157.97      150.00     34.99 o 
   0 -12   5       57.85       35.94     42.54 o 
   1 -12   5       22.42        6.12      9.51 o 
   2 -12   5      166.56      146.33     22.71 o 
   3 -12   5       46.16       37.60     46.02 o 
   4 -12   5       33.43       22.69     25.07 o 
   5 -12   5      189.90      190.26     25.31 o 
   6 -12   5       11.99        7.92     18.58 o 
   7 -12   5      153.30      152.37     21.73 o 
  -3 -11   5      221.68      241.83     27.41 o 
  -2 -11   5        2.05       12.04     19.23 o 
  -1 -11   5      500.61      539.51     52.29 o 
   0 -11   5       11.57       24.16     22.70 o 
   1 -11   5      358.57      394.27     44.89 o 
   2 -11   5        9.19        4.81     11.20 o 
   3 -11   5      627.44      674.77     41.44 o 
   4 -11   5       19.53       21.81     27.72 o 
   5 -11   5      383.17      370.60     29.12 o 
   6 -11   5        0.79        3.78      8.65 o 
   7 -11   5        0.20        3.74      8.83 o 
   8 -11   5       11.50        9.16     11.13 o 
   9 -11   5       43.24       32.39     36.23 o 
  -4 -10   5        1.15        4.70      9.85 o 
  -3 -10   5        0.01        7.81     11.04 o 
  -2 -10   5        9.60       11.18     12.58 o 
  -1 -10   5      126.08      149.84     23.47 o 
   0 -10   5       38.27       47.22     37.98 o 
   1 -10   5      620.45      585.21     40.66 o 
   2 -10   5        6.73       14.01     11.63 o 
   3 -10   5      536.30      598.84     66.44 o 
   4 -10   5       43.99       51.42     23.39 o 
   5 -10   5      377.79      393.02     31.17 o 
   6 -10   5       13.59       14.40     10.08 o 
   7 -10   5      504.04      572.75     33.68 o 
   8 -10   5       42.65       35.66     35.87 o 
   9 -10   5      303.72      336.86     29.48 o 
  -6  -9   5       12.23        3.67     12.62 o 
  -5  -9   5      213.88      239.45     30.57 o 
  -4  -9   5       13.16       15.63     14.68 o 
  -3  -9   5      156.68      169.40     38.96 o 
  -2  -9   5      277.04      268.80     24.13 o 
  -1  -9   5      824.48      863.11     38.06 o 
   0  -9   5      123.35      139.95     18.02 o 
   1  -9   5      136.21      139.47     21.53 o 
   2  -9   5        5.02       19.59      8.48 o 
   3  -9   5      387.77      418.66     37.59 o 
   4  -9   5      111.68      104.07     22.43 o 
   5  -9   5       18.01       20.94     14.99 o 
   6  -9   5       32.54       43.72     24.20 o 
   7  -9   5      128.98      134.98     19.75 o 
   8  -9   5        6.02        0.26     10.74 o 
   9  -9   5       39.77       37.31     35.64 o 
  10  -9   5       15.35       20.98     42.26 o 
  -7  -8   5        2.54       -1.49     19.52 o 
  -6  -8   5       35.54       28.91     47.79 o 
  -5  -8   5       88.42       79.22     61.20 o 
  -4  -8   5        1.06        4.56     10.33 o 
  -3  -8   5      515.32      528.39     31.11 o 
  -2  -8   5      153.84      167.38     21.48 o 
  -1  -8   5      300.55      316.72     24.72 o 
   0  -8   5       69.37       90.22     18.17 o 
   1  -8   5       64.80      102.77     38.01 o 
   2  -8   5      837.89      829.20     42.84 o 
   3  -8   5     1304.91     1381.17     44.23 o 
   4  -8   5      209.14      198.75     10.89 o 
   5  -8   5       73.87       75.23     14.76 o 
   6  -8   5      109.93      128.83     26.90 o 
   7  -8   5      157.31      139.95     17.26 o 
   8  -8   5      444.99      481.39     28.98 o 
   9  -8   5       16.97       14.23     15.98 o 
  10  -8   5      168.02      162.66     22.75 o 
  -7  -7   5        3.91        5.63      7.82 o 
  -6  -7   5      217.85      239.37     28.48 o 
  -5  -7   5       51.64       37.80     28.23 o 
  -4  -7   5      120.60      123.84     15.21 o 
  -3  -7   5       12.21        9.84      5.21 o 
  -2  -7   5      844.42      772.70     14.28 o 
  -1  -7   5       69.89       81.67     47.15 o 
   0  -7   5      249.11      211.16     19.76 o 
   1  -7   5      613.82      602.92     32.99 o 
   2  -7   5       68.60       80.01     37.07 o 
   3  -7   5      267.65      262.77     12.85 o 
   4  -7   5        7.71        6.49      3.41 o 
   5  -7   5       22.42       29.46     10.66 o 
   6  -7   5     1878.92     1786.67     80.38 o 
   7  -7   5      255.57      268.28     23.33 o 
   8  -7   5      466.04      483.54     33.63 o 
   9  -7   5        5.98        9.18      7.86 o 
  10  -7   5      379.15      455.80     41.57 o 
  11  -7   5       51.78       31.68     25.48 o 
  -9  -6   5      134.79       99.60     22.44 o 
  -8  -6   5       33.79       17.80     20.50 o 
  -7  -6   5      274.74      249.31     54.28 o 
  -6  -6   5        1.39       -2.32     17.57 o 
  -5  -6   5      326.23      286.09     32.47 o 
  -4  -6   5      887.23      954.57     83.34 o 
  -3  -6   5      193.34      187.14     11.95 o 
  -2  -6   5     1257.58     1296.10     27.96 o 
  -1  -6   5        9.06       20.71     11.58 o 
   0  -6   5     3449.65     3454.80     72.67 o 
   1  -6   5      360.80      377.89     21.59 o 
   2  -6   5     1889.46     1889.35     44.55 o 
   3  -6   5       90.09       79.27      6.76 o 
   4  -6   5      770.82      734.22     26.55 o 
   5  -6   5      686.88      703.68     30.90 o 
   6  -6   5      513.44      513.55     31.06 o 
   7  -6   5      117.80      113.19     21.57 o 
   8  -6   5       17.64       19.20     11.82 o 
   9  -6   5       68.93       44.09     35.65 o 
  10  -6   5        4.10        6.16      9.62 o 
  11  -6   5       50.27       33.92     29.56 o 
  -8  -5   5       11.29       -0.08     14.29 o 
  -7  -5   5       89.59       93.01     21.31 o 
  -6  -5   5      614.59      576.48     41.83 o 
  -5  -5   5       13.42       13.46     16.51 o 
  -4  -5   5      474.01      464.74     44.05 o 
  -3  -5   5      104.74      106.66      8.89 o 
  -2  -5   5        4.50        5.78      3.30 o 
  -1  -5   5      550.27      653.07     22.15 o 
   0  -5   5     1726.43     1941.66     49.47 o 
   1  -5   5        8.97        9.77      4.17 o 
   2  -5   5     1673.29     1622.05     70.09 o 
   3  -5   5       42.85       37.61     14.20 o 
   4  -5   5     1530.99     1506.22     49.75 o 
   5  -5   5      827.75      766.37     29.07 o 
   6  -5   5      645.22      638.05     26.53 o 
   7  -5   5      659.27      649.01     26.46 o 
   8  -5   5      181.64      186.44     16.51 o 
   9  -5   5      143.76      146.76     14.15 o 
  10  -5   5        1.54        2.15     11.59 o 
  11  -5   5       40.74       27.67     33.71 o 
 -10  -4   5       98.74       68.17     91.87 o 
  -9  -4   5      343.61      355.14     54.38 o 
  -8  -4   5      546.15      566.11     38.75 o 
  -7  -4   5        9.14        6.34     10.51 o 
  -6  -4   5     1087.34     1065.13     61.75 o 
  -5  -4   5        6.47        4.75     17.92 o 
  -4  -4   5       85.18       76.22     55.49 o 
  -3  -4   5      459.30      416.67     19.21 o 
  -2  -4   5      254.99      238.67      9.33 o 
  -1  -4   5     2543.77     2629.88     42.39 o 
   0  -4   5     2284.34     2456.50     86.47 o 
   1  -4   5      819.86      801.03     15.74 o 
   2  -4   5      375.53      410.75     11.52 o 
   3  -4   5       34.25       50.57     21.30 o 
   4  -4   5      222.12      263.93     13.88 o 
   5  -4   5      252.83      259.52     17.14 o 
   6  -4   5        4.96        9.82      7.76 o 
   7  -4   5       42.14       39.89     20.79 o 
   8  -4   5      305.41      322.67     23.32 o 
   9  -4   5       53.61       46.43     26.80 o 
  10  -4   5       39.14       40.08     31.09 o 
 -11  -3   5        0.75        5.02     12.67 o 
 -10  -3   5       19.31       20.90     25.37 o 
  -9  -3   5        7.28       18.40     22.29 o 
  -8  -3   5       96.87       70.07     13.22 o 
  -7  -3   5       39.98       39.60     29.90 o 
  -6  -3   5       15.32       12.65      8.43 o 
  -5  -3   5       35.01       52.03     32.97 o 
  -4  -3   5     1801.34     1914.84    100.51 o 
  -3  -3   5     1945.01     1999.53     50.08 o 
  -2  -3   5     3646.77     3996.63     42.51 o 
  -1  -3   5      594.91      611.36     11.25 o 
   0  -3   5     1008.99     1003.28     16.45 o 
   1  -3   5      841.47      761.81     14.09 o 
   2  -3   5     1522.67     1531.46     24.88 o 
   3  -3   5     4660.93     5017.41    191.03 o 
   4  -3   5     1467.03     1458.11     47.69 o 
   5  -3   5     2588.00     2618.84     84.76 o 
   6  -3   5       70.90       81.99     34.98 o 
   7  -3   5      192.57      195.39     14.48 o 
   8  -3   5      153.13      143.48     21.96 o 
   9  -3   5      140.06      164.01     16.91 o 
  10  -3   5        7.24        5.05     11.11 o 
 -11  -2   5        1.14        2.37     19.62 o 
 -10  -2   5        5.58        4.95     15.45 o 
  -9  -2   5        8.79       13.41     16.74 o 
  -8  -2   5       45.78       51.75      9.81 o 
  -7  -2   5      304.41      306.27     20.55 o 
  -6  -2   5        3.79        6.94      3.81 o 
  -5  -2   5      866.02      916.18     25.34 o 
  -4  -2   5     1222.84     1204.32     26.43 o 
  -3  -2   5       42.64       28.68      5.26 o 
  -2  -2   5      681.27      663.86      9.13 o 
  -1  -2   5       14.70       34.24      3.14 o 
   0  -2   5       98.26      120.61      5.85 o 
   1  -2   5        0.03        2.73      3.34 o 
   2  -2   5       22.30       34.55      7.47 o 
   3  -2   5       16.09       45.63     18.87 o 
   4  -2   5     1034.18      991.11     38.00 o 
   5  -2   5      192.53      161.05     13.62 o 
   6  -2   5      125.49      111.80     19.82 o 
   7  -2   5     1787.56     1801.79     57.64 o 
   8  -2   5       91.75      101.08     20.03 o 
   9  -2   5      744.52      810.81     55.38 o 
  10  -2   5        6.28       14.78     13.99 o 
 -12  -1   5        6.36        2.20     11.51 o 
 -11  -1   5       50.79       61.68     70.64 o 
 -10  -1   5       24.77       19.64     19.19 o 
  -9  -1   5       68.11       51.10     59.40 o 
  -8  -1   5       42.29       42.77      5.26 o 
  -7  -1   5      118.96      101.22      5.60 o 
  -6  -1   5      226.01      220.89      7.68 o 
  -5  -1   5      788.94      826.07     19.30 o 
  -4  -1   5     1171.34     1194.17     19.77 o 
  -3  -1   5     2875.18     3022.88     52.97 o 
  -2  -1   5     2084.95     2076.61     37.45 o 
  -1  -1   5     3001.14     2927.13     78.12 o 
   0  -1   5      612.04      584.30     17.10 o 
   1  -1   5     2374.47     2373.07     55.18 o 
   2  -1   5     1787.55     1924.65     50.71 o 
   3  -1   5     1209.49     1207.63     40.83 o 
   4  -1   5      456.96      425.87     23.10 o 
   5  -1   5       59.11       70.06     29.09 o 
   6  -1   5      878.54      815.31     29.09 o 
   7  -1   5        7.45       15.82      8.90 o 
   8  -1   5       19.04       13.25     10.38 o 
   9  -1   5       83.82       49.93     35.61 o 
 -12   0   5       23.79       13.46     29.87 o 
 -11   0   5        5.16       10.25     11.87 o 
 -10   0   5       22.05        6.87     23.55 o 
  -9   0   5      693.55      828.86     46.07 o 
  -8   0   5       75.17       67.04     42.27 o 
  -7   0   5       40.53       49.16      2.31 o 
  -6   0   5       30.42       18.93      4.12 o 
  -5   0   5      425.05      478.62     12.79 o 
  -4   0   5     1033.00     1135.77     15.89 o 
  -3   0   5     1339.82     1453.23     17.81 o 
  -2   0   5        1.99        4.09      1.25 o 
  -1   0   5     1148.78     1203.99     47.32 o 
   0   0   5      100.14       86.63      6.26 o 
   1   0   5     1417.06     1384.66     33.20 o 
   2   0   5      155.82      154.28     13.77 o 
   3   0   5     3538.86     3621.98     90.30 o 
   4   0   5      486.90      453.32     25.49 o 
   5   0   5     2021.51     2051.15     90.13 o 
   6   0   5      157.94      141.25     15.99 o 
   7   0   5      411.16      475.16     29.99 o 
   8   0   5      492.54      447.17     27.41 o 
   9   0   5       23.22        9.61     11.62 o 
 -12   1   5        5.70        2.65     19.06 o 
 -11   1   5       14.19        9.90     13.25 o 
 -10   1   5       98.41       95.38     25.85 o 
  -9   1   5      102.17      104.49     16.92 o 
  -8   1   5        1.31        5.80      9.94 o 
  -7   1   5      654.36      650.91     30.48 o 
  -6   1   5      302.57      299.91     10.02 o 
  -5   1   5     5742.22     6400.14    113.71 o 
  -4   1   5      323.00      381.57     12.74 o 
  -3   1   5      974.27      866.54     13.06 o 
  -2   1   5      960.35      887.61     15.74 o 
  -1   1   5      174.05      127.02      6.93 o 
   0   1   5     2899.68     2870.97     49.62 o 
   1   1   5       41.16       73.85     19.11 o 
   2   1   5     1553.02     1510.84     48.11 o 
   3   1   5      221.07      194.32     16.04 o 
   4   1   5      212.35      232.16     21.79 o 
   5   1   5       47.75       40.34     18.24 o 
   6   1   5        0.59        7.53      7.87 o 
   7   1   5      232.72      242.69     25.50 o 
   8   1   5        2.64        5.03     10.58 o 
 -12   2   5       31.30       21.00     22.12 o 
 -11   2   5        4.64        3.48     10.10 o 
 -10   2   5       66.73       64.08     68.62 o 
  -9   2   5        0.92        3.49      5.69 o 
  -8   2   5      253.75      268.75     22.97 o 
  -7   2   5      329.91      282.19     22.10 o 
  -6   2   5       43.89       32.34      3.96 o 
  -5   2   5       73.60       67.58      4.02 o 
  -4   2   5      214.93      209.27      6.43 o 
  -3   2   5      520.31      450.99     10.94 o 
  -2   2   5     1716.49     1910.60     50.39 o 
  -1   2   5     2104.48     2332.89     45.72 o 
   0   2   5     1500.63     1458.64     45.18 o 
   1   2   5     1486.91     1492.59     57.74 o 
   2   2   5     3016.40     3000.15     71.79 o 
   3   2   5     1199.76     1203.65     34.29 o 
   4   2   5     1318.96     1383.09     68.98 o 
   5   2   5      459.17      460.30     30.13 o 
   6   2   5      944.08     1038.29     43.26 o 
   7   2   5       19.23       17.90     11.24 o 
   8   2   5       60.42       50.46     29.73 o 
 -12   3   5       67.86       31.76     45.67 o 
 -11   3   5      113.07      138.98     26.99 o 
 -10   3   5       19.04       23.38     15.45 o 
  -9   3   5        3.02       11.41     15.15 o 
  -8   3   5      119.09      128.50     19.29 o 
  -7   3   5      205.22      220.96     10.30 o 
  -6   3   5     1482.27     1536.12     33.20 o 
  -5   3   5       18.93       24.94      8.86 o 
  -4   3   5     1594.00     1608.20     63.10 o 
  -3   3   5        3.17        4.76      3.69 o 
  -2   3   5      157.31      135.74      9.63 o 
  -1   3   5        0.66        2.23      4.39 o 
   0   3   5       20.06       38.99     21.24 o 
   1   3   5      318.46      341.20     28.43 o 
   2   3   5       49.04       55.66     28.04 o 
   3   3   5      115.85      107.34     35.68 o 
   4   3   5      639.99      566.94     28.26 o 
   5   3   5      334.28      304.55     26.30 o 
   6   3   5      392.11      387.87     35.25 o 
   7   3   5        9.98       10.96     11.74 o 
 -12   4   5       60.13       56.35     87.68 o 
 -11   4   5        0.15       -6.81     14.42 o 
 -10   4   5        1.02        4.65      8.22 o 
  -9   4   5       74.63       83.57     39.29 o 
  -8   4   5      531.14      516.32     30.02 o 
  -7   4   5        2.06        4.53      4.38 o 
  -6   4   5      366.01      372.05     15.92 o 
  -5   4   5       55.34       60.67     11.35 o 
  -4   4   5      998.81      978.60     28.89 o 
  -3   4   5      353.87      345.74     20.04 o 
  -2   4   5     2006.21     2037.03     50.21 o 
  -1   4   5      538.54      477.43     25.64 o 
   0   4   5     3970.15     4156.21    215.27 o 
   1   4   5       69.76       90.60     34.61 o 
   2   4   5      499.97      559.92     36.21 o 
   3   4   5      122.50      149.85     52.61 o 
   4   4   5      389.40      412.62     33.19 o 
   5   4   5      185.18      169.27     27.76 o 
   6   4   5        9.06        7.35     10.79 o 
 -12   5   5        6.98       20.15     23.98 o 
 -11   5   5       66.81       65.36     57.23 o 
 -10   5   5      229.58      248.25     27.84 o 
  -9   5   5        8.03        8.61     14.14 o 
  -8   5   5      109.21      120.30      9.98 o 
  -7   5   5       83.98       88.58     15.12 o 
  -6   5   5      129.58      101.32     12.69 o 
  -5   5   5       18.05       14.99      7.32 o 
  -4   5   5       10.12        5.16      8.64 o 
  -3   5   5       91.24      100.49     14.58 o 
  -2   5   5      498.28      486.27     27.00 o 
  -1   5   5       62.56       87.38     16.50 o 
   0   5   5      450.49      426.13     20.25 o 
   1   5   5       14.99       11.69      9.78 o 
   2   5   5     1311.77     1311.81     82.84 o 
   3   5   5      230.05      251.89     25.69 o 
   4   5   5     1172.32     1281.86     80.65 o 
   5   5   5      191.76      167.30     34.00 o 
 -12   6   5       58.32       28.40     58.32 o 
 -11   6   5       39.05       23.55     18.64 o 
 -10   6   5       72.66       55.14     39.11 o 
  -9   6   5        8.08        8.22     11.51 o 
  -8   6   5      572.90      558.87     31.17 o 
  -7   6   5       34.31       36.58     21.52 o 
  -6   6   5      517.28      523.37     21.81 o 
  -5   6   5      581.15      595.98     24.14 o 
  -4   6   5     1123.16     1110.01     51.51 o 
  -3   6   5      357.40      352.13     26.10 o 
  -2   6   5      194.45      191.04     21.20 o 
  -1   6   5      433.45      400.29     20.98 o 
   0   6   5      177.16      171.07     23.42 o 
   1   6   5      383.25      355.42     25.20 o 
   2   6   5        1.82        6.52      8.42 o 
   3   6   5      187.96      153.92     32.03 o 
   4   6   5      109.94       71.71     46.17 o 
 -11   7   5       40.12       41.27     38.34 o 
 -10   7   5        0.07        5.60     17.70 o 
  -9   7   5       27.55       28.89     23.91 o 
  -8   7   5       71.16       51.51     33.41 o 
  -7   7   5      213.13      231.49     16.20 o 
  -6   7   5      269.00      223.34     22.85 o 
  -5   7   5       29.00       35.51     14.75 o 
  -4   7   5      572.08      530.90     32.30 o 
  -3   7   5        2.91        3.98      5.67 o 
  -2   7   5      147.78      181.79     19.52 o 
  -1   7   5      285.71      303.04     26.16 o 
   0   7   5      348.24      389.22     23.93 o 
   1   7   5      577.53      603.40     33.19 o 
   2   7   5      230.59      277.98     36.93 o 
   3   7   5      486.10      502.93     28.04 o 
 -11   8   5        4.62        6.71      9.82 o 
 -10   8   5       25.84       31.93     29.94 o 
  -9   8   5      130.05      162.03     20.82 o 
  -8   8   5        1.39        8.92      9.72 o 
  -7   8   5      235.09      246.69     20.08 o 
  -6   8   5        7.33        5.67      7.85 o 
  -5   8   5      501.31      495.02     24.15 o 
  -4   8   5        6.39        6.37      5.33 o 
  -3   8   5      138.87      157.27     17.83 o 
  -2   8   5        6.62        8.68      6.52 o 
  -1   8   5       92.30      101.54     21.07 o 
   0   8   5       84.54       76.01     45.75 o 
   1   8   5        2.43        6.19      5.28 o 
 -10   9   5      199.51      150.34     26.60 o 
  -9   9   5       11.16       13.43     31.66 o 
  -8   9   5        0.84        4.78      9.78 o 
  -7   9   5       34.21       20.28     19.80 o 
  -6   9   5       61.67       46.39     26.94 o 
  -5   9   5      518.84      555.49     39.34 o 
  -4   9   5        4.36        4.87      6.64 o 
  -3   9   5      485.21      502.17     34.98 o 
  -2   9   5       71.93       64.99     35.69 o 
  -1   9   5      162.15      157.61     18.65 o 
  -7  10   5        4.31        3.89      6.67 o 
  -6  10   5        0.42        1.34      6.99 o 
  -5  10   5        3.70        3.39      7.31 o 
  -4  10   5        6.36        9.81      8.67 o 
  -1 -12   6       47.20       39.43     42.66 o 
   0 -12   6       19.72       20.36     28.61 o 
   1 -12   6        2.18        4.84     14.61 o 
   2 -12   6       31.78       39.90     23.73 o 
   3 -12   6      178.40      203.14     27.90 o 
   4 -12   6      165.65      156.32     30.24 o 
   5 -12   6      117.24      124.74     20.28 o 
   6 -12   6        5.98        1.14     21.08 o 
   7 -12   6       37.94       25.80     31.71 o 
  -3 -11   6      117.28      110.87     24.47 o 
  -2 -11   6       45.79       45.42     42.56 o 
  -1 -11   6      163.70      144.73     24.47 o 
   0 -11   6      123.05      133.59     21.80 o 
   1 -11   6        3.60        9.73      9.65 o 
   2 -11   6       22.72       16.59     17.10 o 
   3 -11   6       61.80       74.50     48.24 o 
   4 -11   6       66.53       60.94     50.55 o 
   5 -11   6       69.76       57.17     48.10 o 
   6 -11   6       11.06        6.19     17.45 o 
   7 -11   6       71.70       89.57     49.47 o 
   8 -11   6       24.66       24.09     18.02 o 
  -4 -10   6        9.01        5.79      6.58 o 
  -3 -10   6       95.66       90.18     69.76 o 
  -2 -10   6        3.14        3.86      9.93 o 
  -1 -10   6       96.58       86.29     70.87 o 
   0 -10   6        4.18        5.06      7.36 o 
   1 -10   6      745.61      789.84     50.70 o 
   2 -10   6       94.44      119.34     23.78 o 
   3 -10   6       61.63       75.49     47.25 o 
   4 -10   6       22.32       33.17     18.03 o 
   5 -10   6       55.35       44.54     39.98 o 
   6 -10   6      182.25      166.24     21.92 o 
   7 -10   6      113.86       98.91     28.35 o 
   8 -10   6      432.70      461.89     43.55 o 
   9 -10   6       43.87       28.05     37.07 o 
  -6  -9   6       91.44      104.62     26.90 o 
  -5  -9   6        0.76       -1.88     12.65 o 
  -4  -9   6       14.92       23.50     22.25 o 
  -3  -9   6        2.51        2.67      9.99 o 
  -2  -9   6      235.81      237.64     23.58 o 
  -1  -9   6      255.66      261.17     29.05 o 
   0  -9   6       48.23       36.61     27.50 o 
   1  -9   6      116.67      127.03     19.59 o 
   2  -9   6       54.94       39.89     21.45 o 
   3  -9   6     1392.78     1425.10     45.78 o 
   4  -9   6      140.33      123.27     23.43 o 
   5  -9   6       47.14       50.70     34.70 o 
   6  -9   6      334.73      358.78     29.80 o 
   7  -9   6       42.30       47.89     33.56 o 
   8  -9   6      165.83      163.64     20.25 o 
   9  -9   6       37.47       25.79     24.06 o 
  10  -9   6      165.48      180.31     36.91 o 
  -7  -8   6       92.02      106.87     31.68 o 
  -6  -8   6        0.80        9.64     17.80 o 
  -5  -8   6       67.77       57.55     54.41 o 
  -4  -8   6      616.39      610.29     39.80 o 
  -3  -8   6        8.16       18.68     10.14 o 
  -2  -8   6      103.29      113.66     26.75 o 
  -1  -8   6        7.19        9.28      7.51 o 
   0  -8   6     1683.98     1600.48     99.99 o 
   1  -8   6      384.67      371.96     26.89 o 
   2  -8   6        3.89       10.16     10.14 o 
   3  -8   6        6.06        5.80      9.11 o 
   4  -8   6      536.30      580.81     30.89 o 
   5  -8   6       10.32       11.00      6.94 o 
   6  -8   6      158.86      149.25     13.41 o 
   7  -8   6       16.18       13.21      7.31 o 
   8  -8   6      145.65      136.20     16.89 o 
   9  -8   6        0.46        2.29      6.18 o 
  10  -8   6      101.24      117.63     19.01 o 
  -7  -7   6      121.94       97.80     28.28 o 
  -6  -7   6       90.73       97.34     15.81 o 
  -5  -7   6      160.03      143.52     22.67 o 
  -4  -7   6      590.12      563.99     19.75 o 
  -3  -7   6       44.43       50.35      9.40 o 
  -2  -7   6       69.54       77.89      3.82 o 
  -1  -7   6       28.29       40.96     18.98 o 
   0  -7   6     2544.58     2727.72    126.83 o 
   1  -7   6       43.89       63.33     29.36 o 
   2  -7   6     1225.24     1291.17     70.49 o 
   3  -7   6       16.31       13.43      6.08 o 
   4  -7   6      495.67      519.71     28.88 o 
   5  -7   6      513.88      497.15     31.53 o 
   6  -7   6        7.67       16.31      7.84 o 
   7  -7   6      392.91      364.04     24.11 o 
   8  -7   6      260.06      253.12     18.70 o 
   9  -7   6        9.14       12.87      8.91 o 
  10  -7   6        7.01        6.74     10.21 o 
  -8  -6   6       72.88       62.36     94.47 o 
  -7  -6   6        0.85        2.22     11.74 o 
  -6  -6   6      349.20      346.48     42.14 o 
  -5  -6   6       20.65       22.87     28.33 o 
  -4  -6   6      111.52      129.49     28.65 o 
  -3  -6   6      125.49      103.46      9.86 o 
  -2  -6   6      135.72      124.58      7.37 o 
  -1  -6   6      117.91       96.88     12.88 o 
   0  -6   6      984.99     1088.68     88.03 o 
   1  -6   6      180.53      148.94      8.31 o 
   2  -6   6       15.60       16.53      9.71 o 
   3  -6   6        5.12        5.68      4.43 o 
   4  -6   6      180.97      158.04     11.07 o 
   5  -6   6        2.14        5.79      7.28 o 
   6  -6   6      480.84      441.12     20.18 o 
   7  -6   6       43.39       47.69     17.60 o 
   8  -6   6       73.01       96.75     24.04 o 
   9  -6   6       76.31       87.53     18.09 o 
  10  -6   6      239.41      258.74     27.50 o 
  -8  -5   6       39.57       20.15     45.24 o 
  -7  -5   6       38.29       13.15     30.83 o 
  -6  -5   6       79.32       73.97     45.62 o 
  -5  -5   6        5.40        4.34     11.76 o 
  -4  -5   6      452.62      393.34     58.52 o 
  -3  -5   6       44.97       43.33      6.22 o 
  -2  -5   6      974.91     1018.76     28.51 o 
  -1  -5   6     2451.70     2435.13     99.16 o 
   0  -5   6       14.95       23.13      3.49 o 
   1  -5   6     1207.77     1195.28     34.46 o 
   2  -5   6      435.13      414.15     17.38 o 
   3  -5   6     1309.46     1280.69     53.10 o 
   4  -5   6       56.86       62.40     25.79 o 
   5  -5   6       62.12       67.01     33.85 o 
   6  -5   6      572.49      553.23     32.76 o 
   7  -5   6      116.03      122.13     21.08 o 
   8  -5   6      120.24      115.39     21.98 o 
   9  -5   6       18.42       21.18     13.12 o 
  10  -5   6       64.15       43.96     35.32 o 
 -10  -4   6        2.81        3.08     11.49 o 
  -9  -4   6      459.72      446.63     48.78 o 
  -8  -4   6        1.19        4.73      5.68 o 
  -7  -4   6       25.71       40.50     29.67 o 
  -6  -4   6       19.02       11.64     10.10 o 
  -5  -4   6      421.09      443.18     39.31 o 
  -4  -4   6      467.80      528.56     23.93 o 
  -3  -4   6        8.62        5.51      2.39 o 
  -2  -4   6        1.90        5.09      2.26 o 
  -1  -4   6      505.76      523.31     14.94 o 
   0  -4   6     1040.01     1095.89     23.72 o 
   1  -4   6       17.97       24.05      7.81 o 
   2  -4   6       42.68       40.43     14.94 o 
   3  -4   6      624.92      603.29     22.91 o 
   4  -4   6     1011.96      940.11     30.26 o 
   5  -4   6     2700.44     2634.02     74.68 o 
   6  -4   6       48.06       46.02     23.63 o 
   7  -4   6      796.83      763.72     41.68 o 
   8  -4   6       80.08       83.57     17.95 o 
   9  -4   6      772.91      830.51     53.88 o 
  10  -4   6       55.74       41.66     46.73 o 
 -11  -3   6       14.64       18.40     30.35 o 
 -10  -3   6      406.33      391.82     82.18 o 
  -9  -3   6        5.46        4.19     14.21 o 
  -8  -3   6       79.58       73.34     11.48 o 
  -7  -3   6        3.03        6.49      5.03 o 
  -6  -3   6      124.78      144.65     15.45 o 
  -5  -3   6      661.49      701.88     22.24 o 
  -4  -3   6      569.64      520.58     25.39 o 
  -3  -3   6     1805.42     1871.60     45.89 o 
  -2  -3   6      866.78      801.12     13.96 o 
  -1  -3   6      814.45      735.43     26.62 o 
   0  -3   6       20.77       32.00      4.55 o 
   1  -3   6     2651.61     2518.78     43.63 o 
   2  -3   6        5.54        7.00      3.15 o 
   3  -3   6      997.86     1062.65     34.48 o 
   4  -3   6      108.38       93.16     18.62 o 
   5  -3   6      153.42      155.88     16.60 o 
   6  -3   6      160.27      143.96     17.49 o 
   7  -3   6       31.11       34.19     13.47 o 
   8  -3   6        2.45        3.76      5.14 o 
   9  -3   6      378.38      398.53     31.15 o 
  10  -3   6       23.10       13.80     14.96 o 
 -11  -2   6       68.57       47.64     77.86 o 
 -10  -2   6       11.53        9.72     19.19 o 
  -9  -2   6      213.28      256.78     37.26 o 
  -8  -2   6       27.14       17.27      5.34 o 
  -7  -2   6      194.00      228.48     15.38 o 
  -6  -2   6      154.90      150.74     12.48 o 
  -5  -2   6      191.20      200.76      8.55 o 
  -4  -2   6      367.87      374.38     10.87 o 
  -3  -2   6      203.15      194.57      9.42 o 
  -2  -2   6      383.35      386.38     11.99 o 
  -1  -2   6     1296.76     1279.38     18.59 o 
   0  -2   6      122.93      132.99      7.72 o 
   1  -2   6     3402.30     3423.52     42.77 o 
   2  -2   6      760.48      725.67     21.14 o 
   3  -2   6     1215.31     1141.25     36.68 o 
   4  -2   6       14.08       15.43      6.57 o 
   5  -2   6     2069.24     2016.86    337.60 o 
   6  -2   6      168.10      191.06     16.26 o 
   7  -2   6      259.47      300.83     21.96 o 
   8  -2   6      177.37      162.34     25.64 o 
   9  -2   6       87.68       77.20     46.33 o 
 -12  -1   6       60.50       25.25     47.14 o 
 -11  -1   6        4.16        5.25     12.47 o 
 -10  -1   6        2.16        6.41     12.77 o 
  -9  -1   6      216.34      233.33     33.50 o 
  -8  -1   6        8.05       13.73      6.76 o 
  -7  -1   6      355.17      414.27     15.30 o 
  -6  -1   6       46.56       57.87      6.70 o 
  -5  -1   6      424.02      402.53     12.81 o 
  -4  -1   6        5.47        8.28      3.18 o 
  -3  -1   6      272.08      234.48      9.99 o 
  -2  -1   6     1805.65     1860.12     74.10 o 
  -1  -1   6       20.30       52.83     31.32 o 
   0  -1   6      176.59      152.57      9.78 o 
   1  -1   6      313.97      322.04     12.06 o 
   2  -1   6      338.78      309.88     13.25 o 
   3  -1   6      720.74      684.92     26.18 o 
   4  -1   6        3.22        9.93      8.89 o 
   5  -1   6      220.34      225.00     15.18 o 
   6  -1   6      230.45      219.88     18.03 o 
   7  -1   6      400.33      446.32     26.32 o 
   8  -1   6       25.34       18.05     17.28 o 
   9  -1   6       74.64       80.41     49.87 o 
 -12   0   6        5.09        0.76     11.34 o 
 -11   0   6        0.48        2.50     14.11 o 
 -10   0   6        0.67       -5.30     19.44 o 
  -9   0   6       42.28       27.31     23.79 o 
  -8   0   6      330.07      327.43     26.42 o 
  -7   0   6      225.75      214.02     10.17 o 
  -6   0   6      174.11      164.60      8.18 o 
  -5   0   6     1545.79     1512.58     32.93 o 
  -4   0   6     1126.85     1163.45     25.35 o 
  -3   0   6      937.66      927.27     15.34 o 
  -2   0   6      633.19      575.75     12.86 o 
  -1   0   6      673.99      558.41     23.50 o 
   0   0   6     4343.41     4802.62    110.31 o 
   1   0   6     1022.38      938.65     25.05 o 
   2   0   6     1292.60     1253.06     40.89 o 
   3   0   6      564.53      538.46     27.87 o 
   4   0   6     1916.05     2057.44     78.34 o 
   5   0   6       82.84       46.25     21.01 o 
   6   0   6      437.84      466.24     31.04 o 
   7   0   6        1.13        4.67      8.75 o 
   8   0   6      120.19      117.00     23.03 o 
 -12   1   6       34.20       22.09     45.90 o 
 -11   1   6      122.77      127.32     27.14 o 
 -10   1   6        0.61        5.05     18.88 o 
  -9   1   6       10.81       22.80     15.77 o 
  -8   1   6      448.26      492.82     34.68 o 
  -7   1   6       41.37       48.21      3.44 o 
  -6   1   6      194.22      184.68      9.54 o 
  -5   1   6      556.25      564.48     14.75 o 
  -4   1   6     4003.01     4504.00     55.93 o 
  -3   1   6      118.14      132.54      7.64 o 
  -2   1   6      145.94      128.08      6.85 o 
  -1   1   6      739.13      746.18     20.61 o 
   0   1   6      442.66      421.02     20.03 o 
   1   1   6      127.88      107.09     15.68 o 
   2   1   6       71.61       88.31     26.95 o 
   3   1   6        9.63       14.82      6.54 o 
   4   1   6      187.76      243.08     22.55 o 
   5   1   6      932.41      855.69     47.06 o 
   6   1   6      858.51      774.40     31.38 o 
   7   1   6       64.39       75.07     30.72 o 
   8   1   6      419.10      412.04     26.92 o 
 -12   2   6       59.43       46.10     73.44 o 
 -11   2   6        0.27        8.03     15.96 o 
 -10   2   6        0.30       -0.65     11.24 o 
  -9   2   6       11.46        9.83      9.77 o 
  -8   2   6       23.15       25.27     17.71 o 
  -7   2   6       35.21       41.24      5.35 o 
  -6   2   6      301.30      306.70     14.10 o 
  -5   2   6      260.48      255.16     10.54 o 
  -4   2   6     1229.83     1240.36     30.76 o 
  -3   2   6      157.92      144.29      8.70 o 
  -2   2   6     2011.30     1894.49     46.82 o 
  -1   2   6       21.47       18.44      8.11 o 
   0   2   6     2989.05     3176.98     78.55 o 
   1   2   6       16.14       17.28     12.51 o 
   2   2   6      156.49      150.00     25.87 o 
   3   2   6        2.96        8.64      6.63 o 
   4   2   6       58.86       80.57     27.19 o 
   5   2   6       16.86       17.06      7.62 o 
   6   2   6       35.57       34.26     15.80 o 
   7   2   6       12.27       13.94     12.51 o 
 -12   3   6       17.44       13.94     33.45 o 
 -11   3   6       33.13       26.56     24.70 o 
 -10   3   6       29.72       40.83     32.82 o 
  -9   3   6        0.47        3.05      4.93 o 
  -8   3   6       43.75       19.58     13.21 o 
  -7   3   6        0.03        2.13      2.40 o 
  -6   3   6      113.12      124.03      7.38 o 
  -5   3   6       44.46       28.14     11.55 o 
  -4   3   6      140.39      121.63      9.25 o 
  -3   3   6       44.81       35.97      7.23 o 
  -2   3   6      572.04      541.95     20.77 o 
  -1   3   6      544.12      527.15     25.30 o 
   0   3   6     1240.35     1352.96    110.93 o 
   1   3   6       57.16       42.89     21.30 o 
   2   3   6     2080.36     2038.61    104.34 o 
   3   3   6      406.01      424.88     29.98 o 
   4   3   6      962.98     1018.24     48.22 o 
   5   3   6      113.40      108.38     24.54 o 
   6   3   6      504.31      534.12     34.36 o 
 -12   4   6       33.44       23.89     26.75 o 
 -11   4   6        9.59       11.78     11.59 o 
 -10   4   6      224.14      231.53     22.23 o 
  -9   4   6        3.11       11.22     10.64 o 
  -8   4   6      947.26     1014.25     38.25 o 
  -7   4   6       31.50       37.60     19.36 o 
  -6   4   6      619.60      673.27     22.10 o 
  -5   4   6       57.55       66.42     19.99 o 
  -4   4   6      725.34      747.40     32.92 o 
  -3   4   6       53.83       57.11     23.67 o 
  -2   4   6      408.42      418.46     23.13 o 
  -1   4   6      722.32      753.53     28.18 o 
   0   4   6       47.56       63.55     26.27 o 
   1   4   6       13.71       27.25     16.95 o 
   2   4   6      148.13      160.06     67.26 o 
   3   4   6       33.61       39.30     19.71 o 
   4   4   6      291.50      280.39     30.95 o 
   5   4   6        2.68        7.09     10.05 o 
 -12   5   6       41.71       33.45     48.71 o 
 -11   5   6       15.84        5.65      8.72 o 
 -10   5   6       16.94       13.26     10.52 o 
  -9   5   6       10.81       19.66     16.97 o 
  -8   5   6        1.64        0.96      7.95 o 
  -7   5   6      127.76      123.79     11.56 o 
  -6   5   6      112.33      119.48     13.17 o 
  -5   5   6       22.44       28.90     12.98 o 
  -4   5   6     1601.78     1496.46     66.53 o 
  -3   5   6      152.31      156.25     19.90 o 
  -2   5   6      931.75      993.27     35.32 o 
  -1   5   6       37.09       38.14     13.69 o 
   0   5   6      356.60      410.30     23.11 o 
   1   5   6     1401.01     1371.61     61.20 o 
   2   5   6      318.68      341.06     36.83 o 
   3   5   6      531.19      556.17     51.89 o 
   4   5   6       18.74       20.11     14.15 o 
 -12   6   6       22.17       19.10     18.99 o 
 -11   6   6        5.63        6.00     10.09 o 
 -10   6   6       27.38       47.39     53.84 o 
  -9   6   6       82.19       73.77     56.97 o 
  -8   6   6       82.50       43.43     26.30 o 
  -7   6   6      483.03      537.19     32.54 o 
  -6   6   6        4.18        3.71      4.97 o 
  -5   6   6       59.83       78.48     32.80 o 
  -4   6   6       11.40       13.84      6.84 o 
  -3   6   6       37.33       48.54     19.70 o 
  -2   6   6        4.49        7.49      8.79 o 
  -1   6   6       20.32       14.82      7.25 o 
   0   6   6      429.91      433.89     22.30 o 
   1   6   6       71.24       86.53     37.32 o 
   2   6   6      261.67      259.12     25.66 o 
   3   6   6       27.51       19.82     13.37 o 
 -11   7   6       26.45       20.57     28.97 o 
 -10   7   6       54.93       46.88     43.08 o 
  -9   7   6       22.76       12.37     14.73 o 
  -8   7   6        3.79        7.80      6.65 o 
  -7   7   6       75.55       81.39     16.96 o 
  -6   7   6       13.84       16.00      7.11 o 
  -5   7   6      843.55      872.13     43.42 o 
  -4   7   6       55.71       37.00     15.56 o 
  -3   7   6      845.50      947.27     35.76 o 
  -2   7   6      148.82      150.92     19.73 o 
  -1   7   6      414.91      425.28     28.64 o 
   0   7   6       15.46       12.47      7.79 o 
   1   7   6      220.37      213.87     23.57 o 
   2   7   6       98.03       83.15     51.63 o 
 -10   8   6       90.38       74.03     23.60 o 
  -9   8   6      216.37      252.54     27.39 o 
  -8   8   6        3.10        3.27      8.72 o 
  -7   8   6        3.88        2.08      6.48 o 
  -6   8   6        3.45        1.85      5.98 o 
  -5   8   6        0.76        4.77      7.03 o 
  -4   8   6       39.01       31.73     14.43 o 
  -3   8   6      224.51      222.23     20.87 o 
  -2   8   6        5.28        9.73      7.68 o 
  -1   8   6      180.45      176.12     22.03 o 
   0   8   6       60.19       39.73     33.27 o 
  -8   9   6        2.80       -0.25      8.89 o 
  -7   9   6      417.43      414.44     27.22 o 
  -6   9   6       16.19        5.57      6.80 o 
  -5   9   6      186.53      231.63     21.18 o 
  -4   9   6       37.27       37.28     28.98 o 
  -3   9   6      117.97      100.87     23.45 o 
  -2   9   6        9.53        8.50      8.05 o 
  -1 -12   7       39.28       22.28     45.30 o 
   0 -12   7       43.05       15.96     19.06 o 
   1 -12   7      358.82      386.88     43.02 o 
   2 -12   7        5.33        2.68     13.29 o 
   3 -12   7       64.99       43.36     55.25 o 
   4 -12   7        5.30        9.70     17.21 o 
   5 -12   7       21.46       17.07     38.75 o 
   6 -12   7      107.03      106.18     45.09 o 
  -3 -11   7      163.64      150.29     23.54 o 
  -2 -11   7       17.04       10.73     16.14 o 
  -1 -11   7       82.06       71.17     46.31 o 
   0 -11   7        3.41       13.05     29.03 o 
   1 -11   7      583.78      654.65     40.10 o 
   2 -11   7       11.96        8.39      8.38 o 
   3 -11   7      225.83      227.98     26.22 o 
   4 -11   7      167.92      175.95     21.31 o 
   5 -11   7      151.52      161.95     22.37 o 
   6 -11   7      143.96      143.11     29.04 o 
   7 -11   7       17.79       13.19     14.27 o 
   8 -11   7      213.34      243.48     27.54 o 
  -4 -10   7        1.27        1.57     11.98 o 
  -3 -10   7       86.33       54.98     47.52 o 
  -2 -10   7        6.45        9.76      8.12 o 
  -1 -10   7        6.24        8.88     11.86 o 
   0 -10   7      230.50      225.08     22.43 o 
   1 -10   7        9.31       15.64     10.30 o 
   2 -10   7       97.05      111.57     23.45 o 
   3 -10   7       38.61       28.84     20.57 o 
   4 -10   7      145.08      144.96     19.17 o 
   5 -10   7       76.13       79.11     21.08 o 
   6 -10   7       61.02       48.70     37.35 o 
   7 -10   7       33.36       34.23     26.08 o 
   8 -10   7      189.63      185.69     22.89 o 
  -6  -9   7       12.75       12.98     12.22 o 
  -5  -9   7       51.47       36.24     50.14 o 
  -4  -9   7       70.95       37.55     48.29 o 
  -3  -9   7       92.25      106.81     27.21 o 
  -2  -9   7      191.48      216.01     24.02 o 
  -1  -9   7       26.26       38.72     24.35 o 
   0  -9   7      170.74      198.57     18.61 o 
   1  -9   7      287.57      289.07     22.37 o 
   2  -9   7      730.45      744.43     47.74 o 
   3  -9   7      186.36      196.21     19.49 o 
   4  -9   7      159.51      200.93     19.98 o 
   5  -9   7       59.81       66.91     31.80 o 
   6  -9   7      163.38      166.97     24.15 o 
   7  -9   7       56.25       55.36     35.61 o 
   8  -9   7       25.91       15.56     20.38 o 
   9  -9   7       63.70       36.51     48.88 o 
  -7  -8   7       80.09       25.85     82.23 o 
  -6  -8   7      139.16      149.10     19.89 o 
  -5  -8   7       23.42       15.73     19.21 o 
  -4  -8   7        7.01       15.51     14.96 o 
  -3  -8   7       57.13       41.62     31.54 o 
  -2  -8   7      177.86      164.11     18.07 o 
  -1  -8   7      104.08       83.24     28.37 o 
   0  -8   7      852.61      870.01     51.13 o 
   1  -8   7       11.58        7.90      7.21 o 
   2  -8   7       14.69       17.40     12.29 o 
   3  -8   7        7.60        5.99     11.26 o 
   4  -8   7      589.60      610.28     23.90 o 
   5  -8   7      134.97      104.29     13.95 o 
   6  -8   7      656.21      666.39     34.73 o 
   7  -8   7       54.99       45.17     23.58 o 
   8  -8   7      275.02      297.00     24.69 o 
   9  -8   7       38.68       27.10     34.81 o 
  -7  -7   7       16.28        7.85     21.31 o 
  -6  -7   7      120.17      108.79     28.86 o 
  -5  -7   7        5.48        2.83      8.06 o 
  -4  -7   7      668.59      717.66     44.12 o 
  -3  -7   7       13.55       17.02     11.66 o 
  -2  -7   7      127.46      125.29     10.90 o 
  -1  -7   7       29.26       40.82     19.35 o 
   0  -7   7      221.21      229.99     20.16 o 
   1  -7   7      531.64      552.89     33.05 o 
   2  -7   7      356.75      367.14     14.55 o 
   3  -7   7      468.02      472.87     18.96 o 
   4  -7   7      219.00      192.95     13.08 o 
   5  -7   7       11.92       17.01      8.66 o 
   6  -7   7       43.42       36.11     19.10 o 
   7  -7   7      344.17      313.88     19.10 o 
   8  -7   7      189.31      183.01     20.07 o 
   9  -7   7      178.46      170.30     17.15 o 
  -5  -6   7        1.54        7.95     10.07 o 
  -4  -6   7       12.67       17.49      8.11 o 
  -3  -6   7       21.73       17.86      8.92 o 
  -2  -6   7     1309.82     1443.23     53.12 o 
  -1  -6   7       40.39       41.95      4.50 o 
   0  -6   7      178.10      208.63     11.95 o 
   1  -6   7       28.50       28.71     10.19 o 
   2  -6   7     1523.04     1516.20     59.55 o 
   3  -6   7      723.52      710.75     30.51 o 
   4  -6   7     1842.29     1862.16     45.95 o 
   5  -6   7     1744.13     1845.70     49.22 o 
   6  -6   7      381.84      359.57     22.49 o 
   7  -6   7      162.00      157.80     19.95 o 
   8  -6   7       61.25       58.80     36.29 o 
   9  -6   7      540.91      545.39     35.06 o 
  -8  -5   7      136.85      140.12     22.82 o 
  -7  -5   7       13.02       -0.58     11.18 o 
  -6  -5   7      422.42      458.95     33.96 o 
  -5  -5   7       10.62        8.33     11.84 o 
  -4  -5   7      271.39      286.15     21.13 o 
  -3  -5   7      247.25      214.22     11.10 o 
  -2  -5   7      294.61      257.48     10.81 o 
  -1  -5   7      890.79      832.04     22.37 o 
   0  -5   7       58.30       57.90      4.08 o 
   1  -5   7      620.63      570.50     17.38 o 
   2  -5   7      282.77      265.49     18.80 o 
   3  -5   7       85.11       87.05     12.18 o 
   4  -5   7       22.68       29.77     15.76 o 
   5  -5   7       29.06       39.10     19.95 o 
   6  -5   7      104.59       96.29     15.40 o 
   7  -5   7      266.56      239.09     18.25 o 
   8  -5   7       19.72       14.44      9.03 o 
   9  -5   7      121.90      110.73     20.20 o 
  -9  -4   7       11.20        9.34     19.49 o 
  -8  -4   7        0.83        6.46     12.83 o 
  -7  -4   7       97.64       89.42     15.85 o 
  -6  -4   7        0.74        2.12      9.27 o 
  -5  -4   7      211.43      202.08     18.63 o 
  -4  -4   7      119.44      123.44      9.09 o 
  -3  -4   7       22.37       25.17      9.17 o 
  -2  -4   7      256.90      243.19      7.25 o 
  -1  -4   7     1383.87     1438.72     34.70 o 
   0  -4   7       27.57       19.89      7.44 o 
   1  -4   7     2525.23     2280.63     72.58 o 
   2  -4   7      944.80     1004.02     35.45 o 
   3  -4   7     3241.32     3302.94     54.70 o 
   4  -4   7       95.78      102.03     28.50 o 
   5  -4   7      150.35      185.91     15.93 o 
   6  -4   7       37.24       36.18     15.72 o 
   7  -4   7      168.55      185.87     21.24 o 
   8  -4   7      113.27       90.19     43.41 o 
   9  -4   7        2.69        4.12      7.33 o 
 -11  -3   7        3.02        6.19     18.96 o 
 -10  -3   7      171.23      126.91     26.31 o 
  -9  -3   7       63.19       59.86     86.49 o 
  -8  -3   7       34.67       42.66      9.11 o 
  -7  -3   7      445.68      504.70     22.24 o 
  -6  -3   7      466.94      433.50     18.11 o 
  -5  -3   7       20.71       27.83     13.27 o 
  -4  -3   7      120.42      109.09      7.30 o 
  -3  -3   7       59.09       58.23      4.03 o 
  -2  -3   7       83.00       78.02      3.39 o 
  -1  -3   7      108.62       95.07      5.42 o 
   0  -3   7       26.22       21.53     10.35 o 
   1  -3   7     4236.88     4502.60    271.89 o 
   2  -3   7       14.04       19.23      8.20 o 
   3  -3   7     1121.82     1090.33     34.83 o 
   4  -3   7       53.08       68.35     21.50 o 
   5  -3   7     1829.64     1819.88     63.57 o 
   6  -3   7      394.34      353.61     25.17 o 
   7  -3   7      646.03      685.31     28.61 o 
   8  -3   7      138.44      137.09     49.48 o 
   9  -3   7       99.60       91.63     26.15 o 
 -10  -2   7       19.36       14.01     14.74 o 
  -9  -2   7       60.78       49.15     43.90 o 
  -8  -2   7      116.84      116.20     16.84 o 
  -7  -2   7      678.06      666.62     32.45 o 
  -6  -2   7       59.06       56.22      9.45 o 
  -5  -2   7     1005.04     1024.92     39.02 o 
  -4  -2   7      216.64      198.28      8.88 o 
  -3  -2   7     1849.08     1901.12     66.21 o 
  -2  -2   7      779.51      717.10     35.18 o 
  -1  -2   7     1004.82      943.60     37.73 o 
   0  -2   7     2094.68     2056.38     55.75 o 
   1  -2   7     1658.19     1700.18     41.29 o 
   2  -2   7      368.26      395.94     24.08 o 
   3  -2   7      384.67      383.54     22.07 o 
   4  -2   7      839.44      876.03     28.76 o 
   5  -2   7      176.84      158.92     17.32 o 
   6  -2   7       81.11       87.57     17.87 o 
   7  -2   7      199.85      154.80     64.19 o 
   8  -2   7      156.45      196.42     31.60 o 
   9  -2   7      109.74       80.16     58.40 o 
 -11  -1   7        0.63        1.97     12.77 o 
 -10  -1   7       23.94       30.35     49.63 o 
  -9  -1   7        0.68        3.53      6.94 o 
  -8  -1   7       60.86       71.40     19.96 o 
  -7  -1   7        9.33        5.71      3.44 o 
  -6  -1   7      222.71      241.96      9.90 o 
  -5  -1   7      297.46      258.00     11.52 o 
  -4  -1   7       46.91       49.35      2.68 o 
  -3  -1   7      152.17      132.06     12.74 o 
  -2  -1   7      123.47      155.08     14.10 o 
  -1  -1   7     1102.22     1100.47     36.70 o 
   0  -1   7      174.47      177.34     11.52 o 
   1  -1   7      798.33      728.47     21.92 o 
   2  -1   7      630.36      621.12     23.54 o 
   3  -1   7     1347.80     1346.61     56.54 o 
   4  -1   7      946.97      984.92     48.52 o 
   5  -1   7      561.41      608.11     25.68 o 
   6  -1   7      644.12      593.97     34.87 o 
   7  -1   7      209.45      223.90     19.98 o 
   8  -1   7      330.13      302.89     24.56 o 
 -12   0   7       61.97       23.78     61.58 o 
 -11   0   7      207.16      202.65     29.97 o 
 -10   0   7       68.36       79.00     19.97 o 
  -9   0   7       69.51       80.85     17.09 o 
  -8   0   7       34.05       27.54     16.08 o 
  -7   0   7        3.06        4.56      2.56 o 
  -6   0   7     1026.82     1092.80     31.18 o 
  -5   0   7        4.97        4.73      2.07 o 
  -4   0   7      628.94      623.21     17.21 o 
  -3   0   7       55.27       49.97     22.11 o 
  -2   0   7     1083.96     1087.35     25.44 o 
  -1   0   7      101.57       98.26      5.46 o 
   0   0   7      173.24      137.09     13.74 o 
   1   0   7      153.01      146.82      9.36 o 
   2   0   7      405.83      356.60     21.21 o 
   3   0   7      732.35      696.84     37.31 o 
   4   0   7       26.32       34.90     14.09 o 
   5   0   7      152.34      129.37     23.28 o 
   6   0   7       96.94       66.07     25.03 o 
   7   0   7      174.41      180.82     30.14 o 
   8   0   7      299.99      291.30     27.32 o 
 -12   1   7        7.95        1.97      7.62 o 
 -11   1   7       15.56       13.51     22.62 o 
 -10   1   7       50.74       56.33     49.60 o 
  -9   1   7       47.94       33.12     20.09 o 
  -8   1   7       59.46       36.72     19.54 o 
  -7   1   7     1748.53     1639.07     60.99 o 
  -6   1   7      786.94      787.61     24.45 o 
  -5   1   7       56.77       54.15      4.79 o 
  -4   1   7      382.03      340.65     17.26 o 
  -3   1   7      403.00      373.36     12.11 o 
  -2   1   7     1237.80     1211.09     35.99 o 
  -1   1   7      138.67      125.45      7.95 o 
   0   1   7     3868.06     3722.48    334.00 o 
   1   1   7      544.90      604.72     38.68 o 
   2   1   7     1800.56     1840.03     42.82 o 
   3   1   7      493.80      523.63     24.11 o 
   4   1   7      928.69      944.05     50.92 o 
   5   1   7       64.70       72.91     22.16 o 
   6   1   7      578.15      604.92     43.75 o 
   7   1   7       71.39       63.92     33.37 o 
 -12   2   7       26.05       12.60     26.81 o 
 -11   2   7        7.69        4.71     12.30 o 
 -10   2   7      103.86      108.28     23.84 o 
  -9   2   7       10.83        7.51      8.39 o 
  -8   2   7       84.35       95.17     16.19 o 
  -7   2   7      757.23      820.62     37.86 o 
  -6   2   7      431.25      456.85     16.38 o 
  -5   2   7      119.98      100.05      7.01 o 
  -4   2   7       85.95       92.67      8.72 o 
  -3   2   7      189.90      168.32     10.24 o 
  -2   2   7       98.38       95.24      6.72 o 
  -1   2   7        5.94       16.40      7.32 o 
   0   2   7       19.81       12.11      7.96 o 
   1   2   7       25.75       45.45     23.90 o 
   2   2   7     1342.41     1426.17     53.54 o 
   3   2   7      296.30      276.05     38.30 o 
   4   2   7      807.44      804.55     43.09 o 
   5   2   7       50.62       51.90     17.47 o 
   6   2   7      283.78      280.55     30.36 o 
 -12   3   7       15.79       19.27     38.34 o 
 -11   3   7        1.89        6.20      8.76 o 
 -10   3   7       13.83        9.83      9.76 o 
  -9   3   7       17.78       11.86     11.87 o 
  -8   3   7      252.01      231.40     19.04 o 
  -7   3   7      463.33      458.37     22.51 o 
  -6   3   7      851.25      875.42     40.63 o 
  -5   3   7        9.50        8.83      6.28 o 
  -4   3   7     1233.79     1240.30     49.34 o 
  -3   3   7      296.56      295.63     17.24 o 
  -2   3   7     1113.04     1159.84     30.32 o 
  -1   3   7      903.01      878.36     33.64 o 
   0   3   7      221.77      195.95     14.93 o 
   1   3   7     1182.98     1172.14     66.49 o 
   2   3   7      135.26      157.36     59.23 o 
   3   3   7      196.26      195.54     91.01 o 
   4   3   7       63.70       78.10     43.98 o 
   5   3   7      276.85      298.93     34.70 o 
 -12   4   7       19.41       28.69     29.05 o 
 -11   4   7        6.50       13.02     10.68 o 
 -10   4   7        0.71        5.15     10.08 o 
  -9   4   7       53.75       70.95     40.31 o 
  -8   4   7       10.10        6.16      8.00 o 
  -7   4   7       13.55       17.91      8.98 o 
  -6   4   7      122.95      106.49     10.70 o 
  -5   4   7      124.65      150.96     12.47 o 
  -4   4   7      512.96      501.95     28.25 o 
  -3   4   7      175.14      192.51     19.25 o 
  -2   4   7     1176.77     1267.04     61.03 o 
  -1   4   7       12.71       15.01      7.94 o 
   0   4   7      940.66      961.86     43.15 o 
   1   4   7      291.51      308.38     38.87 o 
   2   4   7      639.65      688.97     42.54 o 
   3   4   7      575.42      641.14     42.35 o 
   4   4   7      125.92       81.99     61.04 o 
 -12   5   7      223.89      243.11     24.61 o 
 -11   5   7       50.94       33.02     47.29 o 
 -10   5   7       47.72       34.14     30.15 o 
  -9   5   7        0.95        2.56      7.52 o 
  -8   5   7       69.69       82.41     50.24 o 
  -7   5   7       46.83       53.84     28.55 o 
  -6   5   7       64.87       77.53     15.24 o 
  -5   5   7      496.19      537.08     21.26 o 
  -4   5   7      118.19      138.16     19.33 o 
  -3   5   7      163.20      152.49     17.36 o 
  -2   5   7       48.52       44.22     20.67 o 
  -1   5   7     1057.22     1104.12     57.08 o 
   0   5   7        8.75        8.62      8.30 o 
   1   5   7       26.77       24.03     14.46 o 
   2   5   7       70.93       78.50     44.04 o 
   3   5   7       59.46       48.89     46.59 o 
 -11   6   7      138.07      130.60     20.58 o 
 -10   6   7      136.85      108.46     17.71 o 
  -9   6   7        6.45       19.39     17.32 o 
  -8   6   7        4.00        1.75      5.58 o 
  -7   6   7      129.16       75.12     15.41 o 
  -6   6   7      323.19      271.84     19.35 o 
  -5   6   7        3.38        4.20      7.78 o 
  -4   6   7       23.25       20.68     10.92 o 
  -3   6   7      218.84      208.85     21.57 o 
  -2   6   7     1004.09     1006.22     51.87 o 
  -1   6   7      238.83      239.47     22.56 o 
   0   6   7      180.60      169.68     20.97 o 
   1   6   7      662.69      692.92     43.41 o 
   2   6   7       93.73       93.84     46.68 o 
 -10   7   7        0.34        0.34      6.48 o 
  -9   7   7      258.19      266.58     28.53 o 
  -8   7   7       19.17       11.32     13.90 o 
  -7   7   7      183.19      190.28     19.22 o 
  -6   7   7        7.04       11.07     10.29 o 
  -5   7   7      143.05      152.35     17.88 o 
  -4   7   7       28.24       33.37     16.90 o 
  -3   7   7        4.02        6.43      6.45 o 
  -2   7   7       35.63       29.39     18.87 o 
  -1   7   7       28.51       21.29     13.22 o 
   0   7   7       27.09       30.07     20.57 o 
  -9   8   7       12.85       11.92      8.54 o 
  -8   8   7        2.41        4.96      7.89 o 
  -7   8   7       42.33       24.31     23.58 o 
  -6   8   7        3.81        8.88      7.01 o 
  -5   8   7      312.06      332.14     27.21 o 
  -4   8   7        9.14        8.43      8.56 o 
  -3   8   7      263.31      283.67     23.98 o 
  -2   8   7       14.15       13.86      8.57 o 
   0 -12   8        0.20       -4.19     12.92 o 
   1 -12   8       40.49       39.00     32.18 o 
   2 -12   8       85.47       75.10     25.19 o 
   3 -12   8       32.26       29.24     27.90 o 
   4 -12   8        5.14        6.83     10.07 o 
   5 -12   8        2.70       -5.66     24.87 o 
  -3 -11   8       88.16       83.51     24.21 o 
  -2 -11   8      254.04      288.75     27.99 o 
  -1 -11   8       47.54       38.47     48.28 o 
   0 -11   8      218.47      212.33     22.28 o 
   1 -11   8       25.69       13.57     11.69 o 
   2 -11   8      349.84      395.27     38.65 o 
   3 -11   8        7.25        2.64     15.47 o 
   4 -11   8      372.09      374.48     38.16 o 
   5 -11   8        1.27        7.12      6.84 o 
   6 -11   8       48.36       37.59     54.72 o 
   7 -11   8       14.33        9.27     11.02 o 
  -4 -10   8      107.73      105.03     17.78 o 
  -3 -10   8       12.98        5.86     13.00 o 
  -2 -10   8       52.14       49.61     33.46 o 
  -1 -10   8       17.61       30.30     23.06 o 
   0 -10   8       21.61       22.33     21.89 o 
   1 -10   8        5.02       11.36     15.05 o 
   2 -10   8      110.07      134.25     18.92 o 
   3 -10   8       32.91       32.62     21.47 o 
   4 -10   8      174.95      180.58     31.99 o 
   5 -10   8        5.44        6.33      9.04 o 
   6 -10   8      508.54      543.57     47.41 o 
   7 -10   8       19.52       17.54     16.14 o 
   8 -10   8      287.05      309.56     25.78 o 
  -6  -9   8      100.34      102.78     19.49 o 
  -5  -9   8       35.33       30.42     32.11 o 
  -4  -9   8      128.15      154.92     19.92 o 
  -3  -9   8        3.69        5.05      8.80 o 
  -2  -9   8      185.18      201.15     19.90 o 
  -1  -9   8       10.03        3.88      7.95 o 
   0  -9   8      296.43      324.57     28.17 o 
   1  -9   8       12.84       11.36      8.38 o 
   2  -9   8      111.92      117.98     51.30 o 
   3  -9   8       70.05       61.68     44.70 o 
   4  -9   8        0.06        2.39      9.13 o 
   5  -9   8        0.56        3.51      7.76 o 
   6  -9   8      129.83      114.87     59.85 o 
   7  -9   8       47.07       46.52     32.74 o 
   8  -9   8       44.18       33.91     38.36 o 
  -7  -8   8       14.99        3.88      6.45 o 
  -6  -8   8       31.88       16.53     16.58 o 
  -5  -8   8       32.81       15.63     12.37 o 
  -4  -8   8        9.21        4.75      9.84 o 
  -3  -8   8       31.61       28.90     21.90 o 
  -2  -8   8      546.94      587.81     41.36 o 
  -1  -8   8      954.05      939.64     51.20 o 
   0  -8   8       18.81       43.01     32.12 o 
   1  -8   8       55.56       66.59     37.78 o 
   2  -8   8     1095.16     1220.61     47.80 o 
   3  -8   8      182.08      163.85     16.67 o 
   4  -8   8     1079.48     1089.76     69.06 o 
   5  -8   8      283.65      316.92     20.57 o 
   6  -8   8      234.07      243.78     18.29 o 
   7  -8   8      381.91      371.68     25.89 o 
   8  -8   8       40.58       24.25     16.77 o 
   9  -8   8      274.03      277.24     20.23 o 
  -7  -7   8        1.99        4.65      8.91 o 
  -6  -7   8      446.15      453.76     27.92 o 
  -5  -7   8       64.59       81.05     21.53 o 
  -4  -7   8       11.71       17.11     13.53 o 
  -3  -7   8       76.41       72.89     12.68 o 
  -2  -7   8      255.42      241.75     17.48 o 
  -1  -7   8     1810.50     1779.92     92.97 o 
   0  -7   8        9.37        9.77      2.95 o 
   1  -7   8       67.10       61.81      6.12 o 
   2  -7   8      164.42      168.05     12.83 o 
   3  -7   8       17.56       24.75     13.46 o 
   4  -7   8       62.40       52.09     25.41 o 
   5  -7   8       77.19       63.21     26.95 o 
   6  -7   8       87.35       80.71     18.55 o 
   7  -7   8       18.95       23.12     13.13 o 
   8  -7   8       67.31       63.55     44.57 o 
   9  -7   8      178.57      161.37     16.81 o 
  -7  -6   8        4.37        2.90      6.34 o 
  -6  -6   8        5.26        9.04     10.43 o 
  -5  -6   8        3.61        8.85     10.64 o 
  -4  -6   8      371.24      391.20     21.82 o 
  -3  -6   8      275.36      272.24     19.21 o 
  -2  -6   8      682.98      710.22     16.25 o 
  -1  -6   8      793.03      811.22     17.18 o 
   0  -6   8       69.82       64.46      4.63 o 
   1  -6   8     1098.95     1094.18     42.00 o 
   2  -6   8      119.65      110.19     10.99 o 
   3  -6   8     1730.19     1692.36     73.31 o 
   4  -6   8        8.97        7.54      6.71 o 
   5  -6   8     1067.64     1104.47     53.17 o 
   6  -6   8        1.66        3.23     10.62 o 
   7  -6   8        0.44        6.24      7.13 o 
   8  -6   8       76.79       88.76     20.82 o 
   9  -6   8       35.96       32.93     25.30 o 
  -7  -5   8      366.59      379.20     28.40 o 
  -6  -5   8      242.03      208.21     29.21 o 
  -5  -5   8       93.35      100.33     36.38 o 
  -4  -5   8      201.13      188.97     11.22 o 
  -3  -5   8        0.07        3.12      3.14 o 
  -2  -5   8      163.81      141.89      6.26 o 
  -1  -5   8      213.02      221.60     11.53 o 
   0  -5   8        2.95        6.75      2.60 o 
   1  -5   8     1330.34     1318.66     68.27 o 
   2  -5   8        6.85       13.97      8.43 o 
   3  -5   8      543.97      531.20     21.35 o 
   4  -5   8      339.54      331.10     17.70 o 
   5  -5   8      640.81      663.09     25.25 o 
   6  -5   8       48.49       43.09     22.46 o 
   7  -5   8      847.72      841.54     40.58 o 
   8  -5   8       27.88       34.48     18.94 o 
   9  -5   8      362.78      392.19     23.08 o 
 -10  -4   8       46.31       17.39     35.72 o 
  -7  -4   8      349.29      366.22     38.58 o 
  -6  -4   8      315.10      349.71     21.25 o 
  -5  -4   8     1320.87     1373.84     74.67 o 
  -4  -4   8       98.41       88.84      5.96 o 
  -3  -4   8     1126.81     1163.55     30.17 o 
  -2  -4   8        5.14        6.51      3.27 o 
  -1  -4   8     1036.89      969.18     28.60 o 
   0  -4   8      533.13      512.96     25.98 o 
   1  -4   8      540.60      551.79     27.61 o 
   2  -4   8      488.87      489.86     24.26 o 
   3  -4   8      138.19      127.53     12.03 o 
   4  -4   8      289.92      284.72     17.71 o 
   5  -4   8       15.92       18.43      8.85 o 
   6  -4   8        2.20        7.14     14.06 o 
   7  -4   8      401.52      440.53     28.58 o 
   8  -4   8       11.69        8.19      7.66 o 
 -10  -3   8        0.16        3.03      6.92 o 
  -9  -3   8       19.99       22.95     42.92 o 
  -7  -3   8       80.97       74.58     12.03 o 
  -6  -3   8      386.98      390.02     21.47 o 
  -5  -3   8       51.91       49.04      6.15 o 
  -4  -3   8        2.52        2.59      1.58 o 
  -3  -3   8      660.04      642.62     13.50 o 
  -2  -3   8       10.21       14.89      7.97 o 
  -1  -3   8     1801.42     1754.84     36.37 o 
   0  -3   8       10.64       15.37      5.51 o 
   1  -3   8      778.61      756.43     19.01 o 
   2  -3   8       17.52       19.43      9.79 o 
   3  -3   8     1773.95     1774.00     59.63 o 
   4  -3   8     1374.31     1446.83     42.30 o 
   5  -3   8      605.13      595.66     34.42 o 
   6  -3   8      287.29      271.42     18.51 o 
   7  -3   8       54.96       48.26     24.17 o 
   8  -3   8      217.04      216.75     23.71 o 
 -11  -2   8      112.26       99.09     22.22 o 
 -10  -2   8       12.16       10.83     19.54 o 
  -9  -2   8       37.02       37.14     48.55 o 
  -8  -2   8       15.54       14.70     14.54 o 
  -7  -2   8       74.81      103.10     10.09 o 
  -6  -2   8      256.40      268.62     12.85 o 
  -5  -2   8      400.75      388.52     19.67 o 
  -4  -2   8      122.13      135.61     13.43 o 
  -3  -2   8      277.70      279.03     21.36 o 
  -2  -2   8       48.39       55.31     31.26 o 
  -1  -2   8       72.09       78.33     16.29 o 
   0  -2   8      192.68      169.60      8.73 o 
   1  -2   8      131.74      132.14      8.03 o 
   2  -2   8      263.55      220.08     15.13 o 
   3  -2   8     1630.57     1613.84     74.33 o 
   4  -2   8       64.10       49.73     21.94 o 
   5  -2   8      142.75      162.85     19.34 o 
   6  -2   8      226.97      197.15     17.30 o 
   7  -2   8      237.95      246.47     29.26 o 
   8  -2   8      188.96      185.26     22.10 o 
 -11  -1   8        0.95        3.41      8.28 o 
 -10  -1   8       16.51       11.39     25.65 o 
  -9  -1   8       78.87       50.88     15.98 o 
  -8  -1   8       15.49       18.14     13.27 o 
  -7  -1   8      212.49      219.49     12.10 o 
  -6  -1   8       60.49       62.68      4.87 o 
  -5  -1   8      148.23      149.61      6.26 o 
  -4  -1   8      511.25      524.69     24.41 o 
  -3  -1   8      198.11      200.06     20.12 o 
  -2  -1   8      710.89      777.38     37.94 o 
  -1  -1   8      177.90      147.21      6.40 o 
   0  -1   8     1911.39     1890.58     64.21 o 
   1  -1   8     1073.80     1024.42     35.05 o 
   2  -1   8     1485.91     1468.16     47.50 o 
   3  -1   8      188.35      175.82     14.12 o 
   4  -1   8      309.37      352.29     20.51 o 
   5  -1   8        3.67       12.66      9.09 o 
   6  -1   8      344.97      360.00     24.77 o 
   7  -1   8        5.86        7.08     10.19 o 
 -11   0   8        0.61        3.26      7.55 o 
 -10   0   8      233.13      249.49     23.22 o 
  -9   0   8        2.34        6.83      8.51 o 
  -8   0   8      157.48      187.50     15.70 o 
  -7   0   8       80.11       66.22      7.56 o 
  -6   0   8      406.12      430.12     15.96 o 
  -5   0   8       60.29       50.01      3.52 o 
  -4   0   8      293.15      310.49     21.87 o 
  -3   0   8      360.93      336.90     28.91 o 
  -2   0   8      137.90      152.77     16.57 o 
  -1   0   8      250.06      237.67     12.27 o 
   0   0   8      152.03      149.59     10.53 o 
   1   0   8        5.30       12.00      5.26 o 
   2   0   8     1416.30     1480.24     68.26 o 
   3   0   8        8.84       12.22      7.28 o 
   4   0   8     1666.11     1555.25     50.71 o 
   5   0   8      271.05      250.45     25.92 o 
   6   0   8      551.33      562.20     40.91 o 
   7   0   8       49.22       45.33     27.04 o 
 -11   1   8       21.93       13.91     19.23 o 
 -10   1   8        9.94       10.80     14.89 o 
  -9   1   8        9.48        4.61      6.97 o 
  -8   1   8      211.90      250.77     18.45 o 
  -7   1   8      120.90      107.01      9.38 o 
  -6   1   8     2226.50     2274.11     97.53 o 
  -5   1   8       12.73       17.52      9.26 o 
  -4   1   8     1439.00     1485.87     46.25 o 
  -3   1   8        8.63       10.66      5.48 o 
  -2   1   8      835.42      811.01     27.66 o 
  -1   1   8      726.38      689.06     25.54 o 
   0   1   8     1538.47     1551.76     53.53 o 
   1   1   8      185.89      167.26     23.43 o 
   2   1   8      322.10      301.58     37.20 o 
   3   1   8        2.01        2.84      8.06 o 
   4   1   8       10.31        9.72      6.92 o 
   5   1   8       24.78       20.77     21.71 o 
   6   1   8       96.21       70.55     38.51 o 
 -12   2   8       36.66       32.64     97.00 o 
 -11   2   8       73.70       49.89     71.42 o 
 -10   2   8       10.36       23.62     23.16 o 
  -9   2   8        0.05       -2.19      9.03 o 
  -8   2   8       98.39       95.10     14.43 o 
  -7   2   8       18.08       14.22      9.53 o 
  -6   2   8      169.81      152.64     10.62 o 
  -5   2   8       72.63       74.66      8.03 o 
  -4   2   8      456.90      460.28     18.28 o 
  -3   2   8        4.80        6.82      4.29 o 
  -2   2   8     1809.91     1777.70     39.89 o 
  -1   2   8       16.62       15.01      8.29 o 
   0   2   8      247.54      249.76     24.02 o 
   1   2   8      256.27      273.51     26.98 o 
   2   2   8      657.29      639.50     56.22 o 
   3   2   8      447.31      482.31     32.56 o 
   4   2   8      594.41      597.32     42.52 o 
   5   2   8      226.33      285.98     46.43 o 
 -12   3   8       24.28       20.17     64.18 o 
 -11   3   8        0.19        8.68     12.45 o 
 -10   3   8       78.56       93.76     19.67 o 
  -9   3   8       10.72       14.07      9.68 o 
  -8   3   8      113.91      126.95     17.80 o 
  -7   3   8       32.74       43.86     10.47 o 
  -6   3   8       33.64       51.68     11.83 o 
  -5   3   8      169.37      206.98     11.82 o 
  -4   3   8      194.84      173.10     11.99 o 
  -3   3   8      181.35      189.28     12.93 o 
  -2   3   8       96.15       85.23     12.27 o 
  -1   3   8      233.57      224.08     16.17 o 
   0   3   8      278.14      276.17     19.11 o 
   1   3   8       31.46       34.57     16.50 o 
   2   3   8       42.28       54.41     33.53 o 
   3   3   8        4.59        8.67     10.80 o 
   4   3   8      246.40      214.32     40.59 o 
 -11   4   8       42.71       51.63     69.63 o 
 -10   4   8        8.27        9.07      9.08 o 
  -9   4   8        1.31        5.39      7.25 o 
  -8   4   8      145.80      148.40     17.07 o 
  -7   4   8        7.97        3.68      5.11 o 
  -6   4   8      352.08      361.72     23.76 o 
  -5   4   8      159.88      161.37     12.94 o 
  -4   4   8      268.66      245.27     14.74 o 
  -3   4   8      232.37      242.46     15.32 o 
  -2   4   8      214.11      214.17     23.53 o 
  -1   4   8      511.81      537.32     31.69 o 
   0   4   8      280.43      292.94     19.82 o 
   1   4   8      882.78      915.46     39.68 o 
   2   4   8      277.61      342.34     40.48 o 
   3   4   8      407.00      408.60     38.88 o 
 -11   5   8       34.64       17.17     22.55 o 
 -10   5   8        0.82       -0.63     22.95 o 
  -9   5   8      225.92      247.20     29.39 o 
  -8   5   8       62.39       66.77     15.38 o 
  -7   5   8      129.79      156.89     13.99 o 
  -6   5   8       44.78       23.99     15.49 o 
  -5   5   8      156.79      128.24     13.29 o 
  -4   5   8       13.73        8.87      6.70 o 
  -3   5   8      124.48      128.67     17.99 o 
  -2   5   8       56.07       59.56     28.69 o 
  -1   5   8      184.22      183.70     21.94 o 
   0   5   8       72.45       84.55     38.99 o 
   1   5   8      203.18      196.05     22.99 o 
   2   5   8       16.79       15.26      8.20 o 
 -10   6   8        0.40        3.13      8.79 o 
  -9   6   8       43.66       29.21     35.07 o 
  -8   6   8        1.54        4.07      9.52 o 
  -7   6   8       26.82       30.07     18.63 o 
  -6   6   8       13.10       12.07      9.27 o 
  -5   6   8      267.36      274.90     17.71 o 
  -4   6   8       84.22       99.03     20.31 o 
  -3   6   8      335.14      394.53     29.82 o 
  -2   6   8        5.01        7.35      7.01 o 
  -1   6   8      151.27      149.57     22.64 o 
   0   6   8       99.17       91.53     20.52 o 
   1   6   8      178.12      179.29     24.20 o 
  -9   7   8        0.68        9.01     15.48 o 
  -8   7   8        5.19        4.80     13.30 o 
  -7   7   8       60.01       29.42     28.25 o 
  -6   7   8       11.84        2.75      7.80 o 
  -5   7   8      217.07      182.06     23.13 o 
  -4   7   8        9.76        7.10      5.89 o 
  -3   7   8       91.78      102.24     20.96 o 
  -2   7   8       27.48       24.36     18.74 o 
  -1   7   8      376.41      415.90     24.33 o 
  -7   8   8       70.19       42.09     53.14 o 
  -6   8   8      105.96      129.97     27.06 o 
  -5   8   8        3.18        7.03      9.51 o 
  -4   8   8       89.53      107.05     17.18 o 
   0 -12   9        2.81        2.67     10.24 o 
   1 -12   9       29.32       33.64     39.91 o 
   2 -12   9       10.20       17.60     19.11 o 
   3 -12   9        5.35        6.33      9.99 o 
   4 -12   9      221.73      229.52     24.76 o 
  -2 -11   9        2.15        3.89      8.20 o 
  -1 -11   9        0.73        7.66     10.79 o 
   0 -11   9       63.63       66.26     18.83 o 
   1 -11   9        0.22        5.36      9.47 o 
   2 -11   9       60.64       51.22     43.23 o 
   3 -11   9        0.60        6.28     10.60 o 
   4 -11   9       24.20       22.11     23.23 o 
   5 -11   9       12.00       13.20     19.84 o 
   6 -11   9       74.18       70.64     19.34 o 
  -4 -10   9        0.86        2.84     11.78 o 
  -3 -10   9        4.01        6.38     11.23 o 
  -2 -10   9       77.42       85.63     19.95 o 
  -1 -10   9        2.44        4.33      5.96 o 
   0 -10   9      645.86      739.52     39.85 o 
   1 -10   9       15.51       17.81     18.91 o 
   2 -10   9      620.38      677.82     51.44 o 
   3 -10   9        1.99        6.23      9.82 o 
   4 -10   9       82.25       93.73     56.62 o 
   5 -10   9       93.92       73.73     18.05 o 
   6 -10   9       26.44       12.01     11.71 o 
   7 -10   9      155.33      148.44     18.93 o 
  -5  -9   9       21.63       19.24     10.56 o 
  -4  -9   9        0.15        3.59      7.52 o 
  -3  -9   9       62.16       55.67     13.58 o 
  -2  -9   9       10.61       12.89      8.55 o 
  -1  -9   9        0.01        1.45      5.59 o 
   0  -9   9       96.27       98.21     15.83 o 
   1  -9   9      112.67       80.94     15.23 o 
   2  -9   9      117.93      128.97     17.80 o 
   3  -9   9       33.07       26.43     22.63 o 
   4  -9   9      263.82      280.99     26.03 o 
   5  -9   9        2.89        4.94     11.64 o 
   6  -9   9      462.73      473.76     43.39 o 
   7  -9   9      141.72      157.90     22.56 o 
  -7  -8   9       78.61       39.18     66.88 o 
  -6  -8   9       12.06       15.16     14.12 o 
  -5  -8   9        0.76        6.33      7.43 o 
  -4  -8   9      225.96      243.36     18.86 o 
  -3  -8   9        9.46       12.09      9.43 o 
  -2  -8   9       31.25       20.37     12.25 o 
  -1  -8   9      953.22      947.39     66.98 o 
   0  -8   9      192.07      184.45     16.28 o 
   1  -8   9      333.59      312.21     21.77 o 
   2  -8   9      408.89      381.93     32.30 o 
   3  -8   9      108.93      114.72     16.73 o 
   4  -8   9      368.09      351.45     28.55 o 
   5  -8   9      223.43      219.14     20.94 o 
   6  -8   9        4.27        6.65     10.27 o 
   7  -8   9        5.61        4.61     12.65 o 
   8  -8   9      149.93      151.97     26.32 o 
  -7  -7   9      123.77      124.46     13.90 o 
  -6  -7   9      282.50      227.56     19.65 o 
  -5  -7   9       52.11       38.61     37.13 o 
  -4  -7   9      119.06      102.76     16.22 o 
  -3  -7   9      102.86       85.35     12.62 o 
  -2  -7   9        4.85       15.90     11.42 o 
  -1  -7   9      115.56      136.93     13.86 o 
   0  -7   9       86.39      104.80     10.84 o 
   1  -7   9      487.56      505.02     18.95 o 
   2  -7   9       28.73       43.16      9.95 o 
   3  -7   9      416.60      439.10     18.52 o 
   4  -7   9      195.61      204.22     19.01 o 
   5  -7   9      715.06      725.56     26.47 o 
   6  -7   9       33.75       23.36     13.37 o 
   7  -7   9      604.45      629.08     44.49 o 
   8  -7   9        3.86        1.10      9.40 o 
  -7  -6   9       38.71       36.33     38.78 o 
  -6  -6   9        2.28        4.46      6.94 o 
  -5  -6   9      421.14      489.56     30.79 o 
  -4  -6   9        5.33        4.58      4.12 o 
  -3  -6   9      489.93      504.30     20.57 o 
  -2  -6   9        3.55        5.33      3.98 o 
  -1  -6   9      120.61      135.61     12.19 o 
   0  -6   9       43.69       48.00      7.48 o 
   1  -6   9       58.71       47.98     14.06 o 
   2  -6   9       96.83       97.05     17.00 o 
   3  -6   9      180.05      170.74     12.91 o 
   4  -6   9       14.57       16.50     10.61 o 
   5  -6   9       18.34       15.96      6.85 o 
   6  -6   9      199.03      171.65     23.64 o 
   7  -6   9      330.99      313.18     27.34 o 
   8  -6   9        2.41       -3.91     12.79 o 
  -7  -5   9        3.19        2.90      8.96 o 
  -6  -5   9        2.43        2.15      6.79 o 
  -5  -5   9       30.97       35.64     20.30 o 
  -4  -5   9       32.21       19.68     10.89 o 
  -3  -5   9      377.54      407.82     13.05 o 
  -2  -5   9      117.77      108.39      6.73 o 
  -1  -5   9      410.51      402.24     20.61 o 
   0  -5   9        7.26        8.30      4.08 o 
   1  -5   9     1046.84     1094.45     80.42 o 
   2  -5   9      673.46      657.86     34.16 o 
   3  -5   9      724.88      710.13     32.11 o 
   4  -5   9        8.52       12.96      7.53 o 
   5  -5   9      254.68      257.56     23.55 o 
   6  -5   9      162.62      153.74     17.82 o 
   7  -5   9       63.76       55.47     34.15 o 
   8  -5   9       57.29       36.49     35.56 o 
  -7  -4   9       24.07        9.16      8.57 o 
  -6  -4   9        6.95       13.70      8.16 o 
  -5  -4   9      214.48      230.59     10.34 o 
  -4  -4   9       24.74       26.58      4.55 o 
  -3  -4   9       37.16       40.05      2.83 o 
  -2  -4   9      210.55      190.85      7.51 o 
  -1  -4   9      628.03      648.74     27.23 o 
   0  -4   9       26.44       46.94      5.85 o 
   1  -4   9     1076.28     1035.62     54.85 o 
   2  -4   9      105.58       83.46     11.70 o 
   3  -4   9      280.68      288.07     15.97 o 
   4  -4   9      183.75      182.44     18.39 o 
   5  -4   9      396.17      439.85     27.60 o 
   6  -4   9      156.44      161.33     15.70 o 
   7  -4   9      218.87      207.52     21.42 o 
   8  -4   9      220.51      223.17     20.58 o 
  -8  -3   9      139.89      119.11     25.90 o 
  -7  -3   9       34.69       49.84     11.45 o 
  -6  -3   9       26.68       19.54     10.83 o 
  -5  -3   9       36.06       48.56      4.95 o 
  -4  -3   9       93.93      128.10     15.65 o 
  -3  -3   9     1384.21     1420.50     67.71 o 
  -2  -3   9      149.91      149.05     15.74 o 
  -1  -3   9       25.84       30.28     21.04 o 
   0  -3   9     1104.26     1008.45     37.51 o 
   1  -3   9       45.86       33.37      5.44 o 
   2  -3   9     1126.71     1070.01     49.40 o 
   3  -3   9      272.65      242.18     14.46 o 
   4  -3   9      167.31      176.14     16.63 o 
   5  -3   9      210.24      150.30     17.11 o 
   6  -3   9       49.19       60.90     32.73 o 
   7  -3   9        0.83        5.29      6.48 o 
  -9  -2   9        2.46        0.53     13.03 o 
  -8  -2   9      160.82      173.09    136.84 o 
  -7  -2   9      377.03      352.80     13.74 o 
  -6  -2   9       54.34       69.90     31.50 o 
  -5  -2   9      538.55      557.75     35.83 o 
  -4  -2   9      185.33      199.25     27.44 o 
  -3  -2   9      336.38      346.65     28.10 o 
  -2  -2   9        6.02       10.92     10.35 o 
  -1  -2   9      834.05      804.06     66.94 o 
   0  -2   9      363.89      334.30     20.89 o 
   1  -2   9     1011.17      963.43     26.98 o 
   2  -2   9      899.57      906.37     42.80 o 
   3  -2   9       30.65       38.88     18.68 o 
   4  -2   9      800.75      825.62     48.60 o 
   5  -2   9      175.80      167.42     16.91 o 
   6  -2   9      771.42      836.25     59.52 o 
   7  -2   9       38.91       41.82     29.65 o 
 -10  -1   9        9.03       -0.25     18.73 o 
  -9  -1   9        2.05       -2.45     17.09 o 
  -8  -1   9       36.70       51.48     41.10 o 
  -7  -1   9       15.01       18.08     11.13 o 
  -6  -1   9      658.47      725.97     38.12 o 
  -5  -1   9       30.94       49.80     29.73 o 
  -4  -1   9      924.05     1009.09     37.23 o 
  -3  -1   9       31.44       34.00     14.64 o 
  -2  -1   9      656.41      642.61     37.76 o 
  -1  -1   9        1.29        2.49      5.22 o 
   0  -1   9      204.17      155.89     17.66 o 
   1  -1   9        0.20        1.34      5.18 o 
   2  -1   9       35.06       34.03     12.65 o 
   3  -1   9       51.73       50.92     22.39 o 
   4  -1   9      195.09      177.65     27.79 o 
   5  -1   9      145.09      122.81     47.75 o 
   6  -1   9      254.93      258.59     24.74 o 
 -11   0   9       34.88       14.90     36.48 o 
  -9   0   9        0.36        2.47     10.00 o 
  -8   0   9      197.45      204.65    116.71 o 
  -7   0   9      169.30      166.64     13.13 o 
  -6   0   9        7.12        5.19      3.48 o 
  -5   0   9        5.90        8.23      6.28 o 
  -4   0   9      344.21      380.55     27.31 o 
  -3   0   9      144.53      134.50     39.62 o 
  -2   0   9      485.00      475.01     26.39 o 
  -1   0   9      521.90      494.49     16.13 o 
   0   0   9      635.13      593.00     43.25 o 
   1   0   9       77.24       73.57     37.70 o 
   2   0   9      478.89      469.50     26.14 o 
   3   0   9      492.91      533.31     33.28 o 
   4   0   9      315.56      330.15     22.87 o 
   5   0   9      121.48      114.85     47.37 o 
   6   0   9       40.78       38.51     24.72 o 
 -11   1   9       75.89       40.85    100.66 o 
 -10   1   9       24.26       46.43     58.52 o 
  -9   1   9      158.46      119.97     69.60 o 
  -8   1   9      910.92      956.11     86.65 o 
  -7   1   9       29.27       38.59     16.92 o 
  -6   1   9      114.63       61.18     27.39 o 
  -5   1   9       14.65       15.04      4.15 o 
  -4   1   9        2.75        2.19      1.74 o 
  -3   1   9      286.42      212.13     56.62 o 
  -2   1   9      151.63      140.63      7.99 o 
  -1   1   9        4.45        6.35      4.53 o 
   0   1   9      274.16      286.63     29.97 o 
   1   1   9      624.25      654.03     39.85 o 
   2   1   9      614.74      630.74     45.84 o 
   3   1   9       63.02      106.92     62.84 o 
   4   1   9      548.74      564.69     41.90 o 
   5   1   9      290.78      296.24     24.87 o 
 -11   2   9        4.03       11.54     13.08 o 
 -10   2   9        9.64       12.65     17.45 o 
  -9   2   9      186.67      123.56     29.46 o 
  -8   2   9       64.90       60.49     53.62 o 
  -7   2   9       77.89       53.55     13.58 o 
  -6   2   9      257.88      274.96     19.08 o 
  -5   2   9       18.55       19.84     13.36 o 
  -4   2   9      759.44      751.85     22.13 o 
  -3   2   9      211.85      216.51     12.31 o 
  -2   2   9      471.98      438.71     17.17 o 
  -1   2   9      229.80      233.44     14.97 o 
   0   2   9        7.20       11.38      8.03 o 
   1   2   9      436.65      460.54     36.23 o 
   2   2   9       87.77       78.84     33.07 o 
   3   2   9      304.47      311.64     45.64 o 
   4   2   9        8.96        7.14     15.56 o 
 -11   3   9       43.21       47.89    106.74 o 
 -10   3   9        0.42        4.85     13.63 o 
  -9   3   9      174.52      218.08     37.67 o 
  -8   3   9        2.13        4.01     14.04 o 
  -7   3   9      164.09      186.97     17.11 o 
  -6   3   9       84.19       74.83     14.40 o 
  -5   3   9        0.71        2.87      4.41 o 
  -4   3   9       62.11       44.74      8.03 o 
  -3   3   9        1.78        3.73      5.05 o 
  -2   3   9      203.07      198.68     13.83 o 
  -1   3   9      414.71      405.90     23.53 o 
   0   3   9      187.99      194.60     20.10 o 
   1   3   9      369.65      390.53     32.48 o 
   2   3   9      382.63      428.89     45.83 o 
   3   3   9      497.00      506.64     52.71 o 
 -11   4   9        4.52        6.51     12.04 o 
 -10   4   9        0.20        9.69     14.74 o 
  -9   4   9        0.82        2.22     13.96 o 
  -8   4   9        1.80       -4.75     23.10 o 
  -7   4   9       64.82       90.41     18.41 o 
  -6   4   9        1.29        0.57      9.31 o 
  -5   4   9      604.12      639.77     46.28 o 
  -4   4   9       74.20       47.65     11.97 o 
  -3   4   9      216.11      239.59     19.95 o 
  -2   4   9        2.55        4.54      5.91 o 
  -1   4   9      141.43      155.68     17.47 o 
   0   4   9        0.29        5.75      7.68 o 
   1   4   9        7.14       11.38      8.45 o 
   2   4   9       17.70       15.82     12.30 o 
 -10   5   9       86.20       47.61     65.49 o 
  -9   5   9       13.92       25.04     29.77 o 
  -8   5   9       33.26       23.10     44.61 o 
  -7   5   9       40.49       39.92     30.16 o 
  -6   5   9       10.36        8.28     11.38 o 
  -5   5   9       34.10       30.74     25.43 o 
  -4   5   9      117.86       96.40     52.64 o 
  -3   5   9     1050.55     1109.86     77.88 o 
  -2   5   9       15.32       10.63     10.07 o 
  -1   5   9      155.82      183.49     18.74 o 
   0   5   9      206.39      163.51     19.81 o 
   1   5   9      423.38      422.48     24.10 o 
  -9   6   9        4.32        0.00     21.94 o 
  -8   6   9        0.28        1.97     16.51 o 
  -7   6   9      104.64      101.62     21.77 o 
  -6   6   9       39.44       45.47     41.96 o 
  -5   6   9        7.77       15.54     12.64 o 
  -4   6   9       35.83       16.63     10.98 o 
  -3   6   9       49.34       42.30     38.87 o 
  -2   6   9       17.64       25.51     20.13 o 
  -1   6   9      112.54       89.35     78.43 o 
  -7   7   9       38.09       32.95     31.36 o 
  -6   7   9      172.54      178.31     29.94 o 
  -5   7   9       11.26        5.26      8.20 o 
  -4   7   9      167.48      163.36     23.54 o 
  -2 -11  10        1.51        1.12      5.17 o 
  -1 -11  10       26.10        6.99     21.81 o 
   0 -11  10      360.17      368.24     43.34 o 
   1 -11  10       23.67       12.80     16.97 o 
   2 -11  10      329.64      311.35     28.43 o 
   3 -11  10       85.74       34.85     38.54 o 
   4 -11  10      251.45      239.96     27.23 o 
   5 -11  10        6.35       10.01     11.72 o 
  -4 -10  10      109.07       82.71    128.55 o 
  -3 -10  10        2.12        7.65      7.17 o 
  -2 -10  10        0.62        3.83      6.89 o 
  -1 -10  10       26.65       22.81     28.23 o 
   0 -10  10       29.55       17.02     21.28 o 
   1 -10  10      148.87      141.74     17.42 o 
   2 -10  10       63.85       48.72     40.47 o 
   3 -10  10       61.20       47.47     43.62 o 
   4 -10  10      190.10      163.79     19.02 o 
   5 -10  10       51.62       37.78     37.73 o 
   6 -10  10      202.71      201.99     21.92 o 
  -5  -9  10       13.29       13.23     21.31 o 
  -4  -9  10       47.13       34.79     60.74 o 
  -3  -9  10       19.94       14.11     18.08 o 
  -2  -9  10      407.78      421.01     26.69 o 
  -1  -9  10        8.41       12.03      9.95 o 
   0  -9  10        9.58       23.76     16.06 o 
   1  -9  10      226.20      226.01     19.40 o 
   2  -9  10      218.88      233.45     25.54 o 
   3  -9  10      249.78      225.51     19.27 o 
   4  -9  10       26.04       26.01     21.61 o 
   5  -9  10      492.39      536.62     46.36 o 
   6  -9  10       55.88       35.52     40.79 o 
   7  -9  10       15.91        8.14     15.54 o 
  -6  -8  10        3.25        7.04     13.41 o 
  -5  -8  10        1.72        9.21     17.22 o 
  -4  -8  10      107.68       80.84     58.37 o 
  -3  -8  10       18.88       10.29      7.87 o 
  -2  -8  10      183.45      158.38     17.30 o 
  -1  -8  10       31.86       25.29     23.63 o 
   0  -8  10      254.96      270.55     18.32 o 
   1  -8  10        7.07        8.18      8.21 o 
   2  -8  10      248.73      252.76     20.78 o 
   3  -8  10      117.95      127.97     15.13 o 
   4  -8  10      263.25      254.79     22.77 o 
   5  -8  10      159.38      151.50     17.20 o 
   6  -8  10       26.52       16.90     12.10 o 
   7  -8  10      378.53      377.04     29.07 o 
  -7  -7  10       31.39       27.75     38.63 o 
  -6  -7  10       75.28       51.43     67.18 o 
  -5  -7  10      127.77      142.11     60.92 o 
  -4  -7  10        2.38        0.07      6.04 o 
  -3  -7  10     1574.79     1699.60    156.19 o 
  -2  -7  10        2.61        2.15      3.81 o 
  -1  -7  10       78.14       90.59     13.54 o 
   0  -7  10       22.97       17.06     14.60 o 
   1  -7  10      606.51      618.40     45.81 o 
   2  -7  10      645.35      601.96     32.53 o 
   3  -7  10      899.52      928.67     42.78 o 
   4  -7  10       16.32       13.75     11.51 o 
   5  -7  10       57.07       46.51     30.93 o 
   6  -7  10       26.18       20.90     21.55 o 
   7  -7  10        1.04        2.76      7.96 o 
  -7  -6  10       22.83       22.70     39.36 o 
  -6  -6  10      183.31      151.71     32.59 o 
  -5  -6  10       41.62       46.13     11.35 o 
  -4  -6  10        4.18        6.52      7.78 o 
  -3  -6  10       52.88       50.86     10.12 o 
  -2  -6  10        1.83        1.70      2.14 o 
  -1  -6  10      267.43      282.19     13.01 o 
   0  -6  10       61.22       45.31      8.84 o 
   1  -6  10     1758.13     1700.74     86.71 o 
   2  -6  10       84.67       61.87     29.60 o 
   3  -6  10      612.60      630.88     31.46 o 
   4  -6  10       32.29       34.73     18.54 o 
   5  -6  10      551.13      566.50     26.00 o 
   6  -6  10        5.00        3.10      6.77 o 
   7  -6  10      197.70      196.65     19.37 o 
  -7  -5  10      167.30      167.51     36.03 o 
  -6  -5  10       50.29       26.20     23.95 o 
  -5  -5  10      177.08      218.09     20.70 o 
  -4  -5  10        5.07        2.69      8.58 o 
  -3  -5  10      356.07      361.19     22.10 o 
  -2  -5  10      170.43      161.01     15.12 o 
  -1  -5  10       96.84       75.85     10.08 o 
   0  -5  10      219.91      196.21     10.52 o 
   1  -5  10       75.61       65.00      8.95 o 
   2  -5  10       11.94       11.16      9.35 o 
   3  -5  10      214.65      207.46     16.98 o 
   4  -5  10       27.87       32.06     17.17 o 
   5  -5  10      216.31      199.75     16.92 o 
   6  -5  10        0.83        5.63      7.58 o 
   7  -5  10      295.24      283.58     23.47 o 
  -8  -4  10       22.09       11.79     29.59 o 
  -7  -4  10      147.70      129.87     17.13 o 
  -6  -4  10        0.05        2.63      5.65 o 
  -5  -4  10      764.83      822.85     31.93 o 
  -4  -4  10       15.26       12.06      8.43 o 
  -3  -4  10      421.47      438.35     25.73 o 
  -2  -4  10        9.38       23.21     12.86 o 
  -1  -4  10     1020.13     1080.75     64.04 o 
   0  -4  10      469.94      453.32     23.38 o 
   1  -4  10       97.35       92.38     11.90 o 
   2  -4  10     1125.76     1174.12     36.08 o 
   3  -4  10      908.85      915.93     49.49 o 
   4  -4  10      395.39      386.59     20.55 o 
   5  -4  10       15.80        9.08      8.91 o 
   6  -4  10      227.82      272.04     25.49 o 
   7  -4  10      139.97      177.78     20.06 o 
  -9  -3  10        0.19        3.41     14.21 o 
  -8  -3  10      344.86      300.99     42.46 o 
  -7  -3  10        0.87        2.72      4.74 o 
  -6  -3  10      322.50      377.69     30.76 o 
  -5  -3  10        0.52        6.30      7.19 o 
  -4  -3  10      459.01      469.15     26.67 o 
  -3  -3  10      166.30      160.12     17.64 o 
  -2  -3  10      470.16      420.68     28.03 o 
  -1  -3  10       35.45       40.28     22.87 o 
   0  -3  10       19.90       17.96      3.37 o 
   1  -3  10      291.55      284.58     14.15 o 
   2  -3  10      229.50      244.05     13.86 o 
   3  -3  10       21.49       26.48     14.50 o 
   4  -3  10      165.76      169.31     31.14 o 
   5  -3  10      275.08      235.49     19.97 o 
   6  -3  10      377.88      367.62     33.28 o 
 -10  -2  10        0.01        5.60     10.86 o 
  -9  -2  10        4.57        8.31     16.84 o 
  -8  -2  10        9.65       11.89     19.29 o 
  -7  -2  10       95.88       93.95     14.98 o 
  -6  -2  10       27.41       33.64     35.29 o 
  -5  -2  10       15.29       17.53     11.34 o 
  -4  -2  10       27.33       43.68     26.60 o 
  -3  -2  10       51.98       62.78     22.74 o 
  -2  -2  10      757.59      815.08     50.66 o 
  -1  -2  10      105.83       93.79     39.52 o 
   0  -2  10     1279.11     1211.52     75.22 o 
   1  -2  10       18.41       14.46      8.30 o 
   2  -2  10      576.24      547.55     33.84 o 
   3  -2  10      209.91      214.22     17.82 o 
   4  -2  10       81.60       94.36     29.75 o 
   5  -2  10       70.45       59.51     27.59 o 
   6  -2  10       12.23       21.43     14.43 o 
 -11  -1  10       30.47       16.01     34.01 o 
 -10  -1  10       60.86       47.51     83.69 o 
  -9  -1  10       91.18       69.23     69.50 o 
  -7  -1  10      132.07      160.71     16.64 o 
  -6  -1  10       17.32        9.34      7.04 o 
  -5  -1  10        9.94        8.36      6.76 o 
  -4  -1  10       34.45       32.42     14.31 o 
  -3  -1  10        2.32       -0.20     14.39 o 
  -2  -1  10      348.13      351.23     23.00 o 
  -1  -1  10      819.72      758.97     54.19 o 
   0  -1  10       97.25      103.13     20.81 o 
   1  -1  10      274.54      294.74     26.71 o 
   2  -1  10      959.46      951.99     43.37 o 
   3  -1  10      200.89      213.96     21.27 o 
   4  -1  10      837.63      840.87     38.56 o 
   5  -1  10      260.38      257.99     24.25 o 
 -11   0  10        1.68       -0.35     20.93 o 
 -10   0  10       66.34       45.14     83.16 o 
  -9   0  10        9.50        8.61     19.09 o 
  -8   0  10      312.53      336.00     39.11 o 
  -7   0  10        9.60        5.88      5.67 o 
  -6   0  10      234.32      267.53     25.39 o 
  -5   0  10        3.03        4.48      6.79 o 
  -4   0  10      226.86      231.78     31.30 o 
  -3   0  10       87.72      119.93     53.35 o 
  -2   0  10      645.81      641.97     34.28 o 
  -1   0  10      896.47      922.27     56.10 o 
   0   0  10        1.44        3.28      9.89 o 
   1   0  10      269.10      263.07     26.37 o 
   2   0  10       76.08       69.17     37.85 o 
   3   0  10        8.91        6.76      7.77 o 
   4   0  10       11.05        9.05      7.30 o 
   5   0  10       33.15       29.91     22.47 o 
 -11   1  10       10.25       11.84     19.44 o 
 -10   1  10        7.67       13.08     13.84 o 
  -9   1  10      180.47      214.01     38.12 o 
  -8   1  10      210.13      176.25     36.94 o 
  -7   1  10        7.73        7.75     13.43 o 
  -6   1  10      119.88      125.70     17.67 o 
  -5   1  10        5.68        9.19     13.36 o 
  -4   1  10      449.21      444.86     36.28 o 
  -3   1  10      169.05      187.74     20.62 o 
  -2   1  10      415.84      448.79     29.25 o 
  -1   1  10       16.65       18.85     11.06 o 
   0   1  10     1027.71     1044.32     80.46 o 
   1   1  10      393.56      416.47     35.82 o 
   2   1  10      348.42      367.21     34.64 o 
   3   1  10      693.41      774.92     68.43 o 
   4   1  10       66.41       54.78     44.08 o 
 -11   2  10        0.86        7.07     18.46 o 
 -10   2  10       54.88       40.60     70.61 o 
  -9   2  10      239.22      175.99     38.20 o 
  -8   2  10        7.14       16.44     18.23 o 
  -7   2  10      141.74      142.41     14.68 o 
  -6   2  10        0.53       10.28     21.61 o 
  -5   2  10      286.24      331.59     28.94 o 
  -4   2  10       21.97        7.59     11.02 o 
  -3   2  10      120.75      157.65     54.83 o 
  -2   2  10        1.87        2.98     13.62 o 
  -1   2  10        2.99        8.56      9.47 o 
   0   2  10        1.02        3.00     13.18 o 
   1   2  10       82.46       99.95     48.04 o 
   2   2  10      135.09      130.54     73.64 o 
   3   2  10       66.47       67.91     44.46 o 
 -10   3  10       49.67       33.22     58.47 o 
  -9   3  10       46.09       32.54     68.24 o 
  -8   3  10       13.35       18.30     31.36 o 
  -7   3  10       59.83       42.37     12.38 o 
  -6   3  10      108.57       91.66     15.99 o 
  -5   3  10      133.09      167.87     24.02 o 
  -4   3  10       61.11       58.48     40.26 o 
  -3   3  10      483.71      533.65     31.15 o 
  -2   3  10      178.66      162.39     27.34 o 
  -1   3  10      199.99      201.12     29.31 o 
   0   3  10      301.53      271.60     42.75 o 
   1   3  10      313.19      342.15     39.82 o 
   2   3  10       87.69       67.15     56.73 o 
 -10   4  10        0.86        6.89     16.66 o 
  -9   4  10       96.70       79.25    122.17 o 
  -8   4  10       33.59       23.73     32.21 o 
  -7   4  10        0.22        4.59     29.13 o 
  -6   4  10       47.77       58.93     38.79 o 
  -5   4  10        4.06        2.82     11.18 o 
  -4   4  10        5.01       10.47      8.15 o 
  -3   4  10       99.14      100.26     54.34 o 
  -2   4  10       44.23       49.19     28.89 o 
  -1   4  10      506.51      543.59     63.82 o 
   0   4  10      163.72      149.21     29.75 o 
   1   4  10      212.79      227.49     30.57 o 
  -9   5  10       22.48       17.87     34.18 o 
  -8   5  10        3.74        4.22     10.65 o 
  -7   5  10       62.99       41.70     43.33 o 
  -6   5  10       30.95       43.20     31.94 o 
  -5   5  10      211.67      242.08     31.74 o 
  -4   5  10       49.52       47.68     41.44 o 
  -3   5  10       19.25       18.56     12.36 o 
  -2   5  10       73.88       66.59     42.55 o 
  -1   5  10       43.31       38.74     31.09 o 
  -7   6  10      103.23       53.09    106.29 o 
  -6   6  10        9.13        8.44      7.38 o 
  -5   6  10        5.90        7.62     14.47 o 
  -4   6  10       16.30       10.00     14.31 o 
  -3   6  10      186.32      176.44     25.07 o 
  -1 -11  11      105.55       75.87    129.24 o 
   0 -11  11        3.61       11.89     14.59 o 
   1 -11  11       30.34       20.37     46.35 o 
   2 -11  11        1.37        8.89     18.00 o 
   3 -11  11       79.35       48.88     94.98 o 
  -3 -10  11        8.33       15.78     24.82 o 
  -2 -10  11      397.37      357.64     46.30 o 
  -1 -10  11      161.12      153.35     35.19 o 
   0 -10  11       97.14      118.94     31.46 o 
   1 -10  11       25.86       22.60     29.41 o 
   2 -10  11       63.54       69.91    136.10 o 
   3 -10  11       52.68       43.50     66.50 o 
   4 -10  11       62.50       69.86    115.73 o 
   5 -10  11      294.58      301.37     46.05 o 
  -5  -9  11       23.55       22.85     37.06 o 
  -4  -9  11       35.54       26.51     52.69 o 
  -3  -9  11      134.01      140.27     30.90 o 
  -2  -9  11       84.44       57.59     95.84 o 
  -1  -9  11      199.97      205.96     32.01 o 
   0  -9  11        9.90        6.26     24.21 o 
   1  -9  11      298.58      329.14     46.50 o 
   2  -9  11       28.56       18.96     39.64 o 
   3  -9  11      634.62      683.85     88.16 o 
   4  -9  11       76.13       66.47     95.43 o 
   5  -9  11      106.94       75.93     16.80 o 
  -6  -8  11       59.15       41.10     33.60 o 
  -5  -8  11       16.07        7.25     19.79 o 
  -4  -8  11        4.60        4.24     14.74 o 
  -3  -8  11        8.23        9.62     30.45 o 
  -2  -8  11       89.38      117.95     51.15 o 
  -1  -8  11       64.42       77.73     72.10 o 
   0  -8  11       85.57       47.87     56.83 o 
   1  -8  11      111.79      146.88     30.57 o 
   2  -8  11       32.34       21.56     19.19 o 
   3  -8  11      416.18      465.09     53.95 o 
   4  -8  11        8.91       13.61     13.67 o 
   5  -8  11      135.52      134.00     18.13 o 
   6  -8  11        3.80        4.87     15.43 o 
  -7  -7  11       29.68       22.52     34.51 o 
  -6  -7  11        0.20        1.34      5.96 o 
  -5  -7  11      479.03      501.65     61.85 o 
  -4  -7  11        0.38       -0.28     17.67 o 
  -3  -7  11        5.13        4.62     11.56 o 
  -2  -7  11       34.08       34.41     31.15 o 
  -1  -7  11       82.34       66.45     67.69 o 
   0  -7  11        5.90        9.32     15.45 o 
   1  -7  11       32.58       49.79     37.87 o 
   2  -7  11        0.92       -0.45     26.05 o 
   3  -7  11      111.55      130.02     28.53 o 
   4  -7  11       11.55        7.27      5.06 o 
   5  -7  11      397.83      390.46     36.54 o 
   6  -7  11        5.68        3.22     10.14 o 
  -7  -6  11      213.37      197.02     29.08 o 
  -6  -6  11        5.34        6.61     16.41 o 
  -5  -6  11      273.96      306.59     34.16 o 
  -4  -6  11      113.24       94.52     19.05 o 
  -3  -6  11      345.52      377.03     32.37 o 
  -2  -6  11        1.81        1.61      5.98 o 
  -1  -6  11      381.60      438.05     32.92 o 
   0  -6  11      213.21      217.93     29.13 o 
   1  -6  11       50.61       58.30     31.62 o 
   2  -6  11      194.25      181.54     18.69 o 
   3  -6  11      126.87      130.51     21.50 o 
   4  -6  11      159.84      179.54     25.19 o 
   5  -6  11       64.33       45.96     42.15 o 
   6  -6  11      100.16      103.51     26.81 o 
  -7  -5  11       65.48       62.31     11.72 o 
  -6  -5  11      290.22      283.76     21.09 o 
  -5  -5  11       59.76       45.70     38.67 o 
  -4  -5  11       23.27       31.92     24.09 o 
  -3  -5  11        5.54        7.71      6.47 o 
  -2  -5  11       54.34       46.95     27.08 o 
  -1  -5  11       78.33       84.49     15.60 o 
   0  -5  11        2.28        2.55     12.19 o 
   1  -5  11      151.44      169.55     19.45 o 
   2  -5  11       17.29       26.13     15.95 o 
   3  -5  11      252.82      292.57     27.59 o 
   4  -5  11      131.76      150.39     31.45 o 
   5  -5  11      248.79      249.54     29.99 o 
   6  -5  11      324.04      308.22     35.73 o 
  -8  -4  11       58.44       25.93     52.44 o 
  -7  -4  11       23.65       23.08     21.64 o 
  -6  -4  11       61.34       81.61     12.66 o 
  -5  -4  11        1.53       -1.39     14.64 o 
  -4  -4  11      416.96      436.26     32.87 o 
  -3  -4  11       66.91       35.98     30.67 o 
  -2  -4  11      141.49      145.58     16.24 o 
  -1  -4  11       55.38       51.73     26.92 o 
   0  -4  11      330.79      338.64     29.42 o 
   1  -4  11      230.84      202.94     22.19 o 
   2  -4  11       34.43       40.90     28.68 o 
   3  -4  11       23.70       16.90     15.95 o 
   4  -4  11       24.15       26.92     13.65 o 
   5  -4  11        6.87        4.93      8.89 o 
   6  -4  11       32.11       36.31     31.84 o 
  -9  -3  11        0.06        2.27      9.87 o 
  -8  -3  11       20.95        2.35     13.10 o 
  -7  -3  11        8.33       11.63     11.87 o 
  -6  -3  11       43.04       28.57     24.17 o 
  -5  -3  11      192.94      172.72     19.14 o 
  -4  -3  11       16.32        9.77      8.07 o 
  -3  -3  11       28.63       32.41     21.77 o 
  -2  -3  11      278.65      245.21     24.11 o 
  -1  -3  11      413.43      419.94     28.82 o 
   0  -3  11     1018.25     1106.36     77.73 o 
   1  -3  11       31.30       26.41     15.65 o 
   2  -3  11      331.66      351.48     30.03 o 
   3  -3  11       37.05       50.11     39.49 o 
   4  -3  11      633.54      706.12     63.65 o 
   5  -3  11      232.66      248.31     30.95 o 
 -10  -2  11       41.46       15.96     51.55 o 
  -9  -2  11       63.63       43.98     60.06 o 
  -8  -2  11      201.80      267.81     36.23 o 
  -7  -2  11        1.42        5.90      7.58 o 
  -6  -2  11      126.52      137.17     18.24 o 
  -5  -2  11        1.07        2.70      9.35 o 
  -4  -2  11      375.20      409.33     34.73 o 
  -3  -2  11       36.22       19.76     15.34 o 
  -2  -2  11       64.74       67.24     29.37 o 
  -1  -2  11       29.09       39.71     16.22 o 
   0  -2  11      348.46      312.65     31.20 o 
   1  -2  11       58.69       44.06     23.52 o 
   2  -2  11      224.94      237.08     25.98 o 
   3  -2  11       68.22       60.74     41.47 o 
   4  -2  11      263.81      305.35     37.17 o 
   5  -2  11       10.26       10.79     14.97 o 
 -10  -1  11        6.19       16.28     27.19 o 
  -9  -1  11        9.07       12.29     23.96 o 
  -8  -1  11        1.85        1.57     12.29 o 
  -7  -1  11        0.21        2.51      4.18 o 
  -6  -1  11      121.50      107.20     15.94 o 
  -5  -1  11        8.14        7.28      6.35 o 
  -4  -1  11      376.68      395.52     32.46 o 
  -3  -1  11       63.18       62.00     28.41 o 
  -2  -1  11      291.13      311.04     29.44 o 
  -1  -1  11       37.19       49.35     30.72 o 
   0  -1  11      200.17      199.15     32.55 o 
   1  -1  11      276.63      290.98     28.33 o 
   2  -1  11      165.35      142.54     27.53 o 
   3  -1  11      263.78      257.46     38.95 o 
   4  -1  11       20.02       17.77     28.83 o 
 -10   0  11        0.36        2.90     10.50 o 
  -9   0  11       70.60       68.19     77.41 o 
  -8   0  11        1.15       -0.30     18.93 o 
  -7   0  11       29.38       29.90     25.71 o 
  -6   0  11        3.02        5.50      9.14 o 
  -5   0  11       42.78       48.11     26.45 o 
  -4   0  11        4.73        6.08      7.26 o 
  -3   0  11        6.82       17.68     12.46 o 
  -2   0  11        0.50        9.85     12.36 o 
  -1   0  11       49.14       46.81     32.74 o 
   0   0  11      113.33      126.48     62.05 o 
   1   0  11      328.57      341.49     31.79 o 
   2   0  11      103.30      119.10     27.30 o 
   3   0  11      340.88      368.08     39.20 o 
   4   0  11       84.61       61.93     59.76 o 
 -10   1  11      192.62      138.65    159.03 o 
  -9   1  11        3.53        3.16     11.06 o 
  -8   1  11       28.70       18.56     18.40 o 
  -7   1  11       38.79       21.78     16.31 o 
  -6   1  11        6.19       11.02      9.86 o 
  -5   1  11      667.92      752.72     63.68 o 
  -4   1  11        6.24       10.84     11.12 o 
  -3   1  11       83.95      113.12     51.87 o 
  -2   1  11       16.49       19.56     16.94 o 
  -1   1  11       47.70       67.23     35.14 o 
   0   1  11        4.48        6.45     13.46 o 
   1   1  11      304.89      283.90     45.48 o 
   2   1  11       35.12       41.82     37.00 o 
   3   1  11        3.32       10.17      8.67 o 
 -10   2  11       32.31       23.93     47.14 o 
  -9   2  11      261.77      250.24     44.69 o 
  -7   2  11        1.63        3.69      7.17 o 
  -6   2  11       65.07       54.07     40.82 o 
  -5   2  11        2.16        3.19     11.38 o 
  -4   2  11       15.68       13.23     18.20 o 
  -3   2  11      241.83      258.49     30.87 o 
  -2   2  11       17.46       14.61     10.78 o 
  -1   2  11      356.54      404.08     38.00 o 
   0   2  11      268.37      261.57     41.67 o 
   1   2  11      500.37      577.13     42.33 o 
   2   2  11       91.06       77.19     60.20 o 
  -9   3  11       51.43       31.79     57.61 o 
  -8   3  11        0.28       10.50     30.57 o 
  -7   3  11       36.07       48.93     30.30 o 
  -6   3  11       33.83       26.52     36.58 o 
  -5   3  11       38.91       37.06     29.43 o 
  -4   3  11        2.04        8.19     10.99 o 
  -3   3  11       50.50       52.91     51.33 o 
  -2   3  11      101.91       96.44     58.45 o 
  -1   3  11        3.70        7.69      8.89 o 
   0   3  11        8.09       12.17     12.47 o 
  -9   4  11        0.26       -0.38     23.20 o 
  -8   4  11        9.10       14.01     18.28 o 
  -7   4  11       64.90       60.49     70.24 o 
  -6   4  11        0.52        2.69      7.87 o 
  -5   4  11       81.35       63.99     44.75 o 
  -4   4  11       23.43       28.42     16.24 o 
  -3   4  11      113.43      123.48     33.16 o 
  -2   4  11       83.77       82.11     38.55 o 
  -1   4  11       80.54       60.15     50.45 o 
  -7   5  11        0.61        7.04     12.14 o 
  -6   5  11       32.16       33.71     34.17 o 
  -5   5  11       74.98       39.44     37.66 o 
  -4   5  11       57.86       52.42     42.25 o 
  -2 -10  12       30.46       17.04     24.06 o 
  -1 -10  12       22.23       37.87     48.14 o 
   0 -10  12        8.39        8.00     17.92 o 
   1 -10  12       60.87       61.63     87.81 o 
   2 -10  12       31.11       20.90     42.21 o 
   3 -10  12      122.12      138.00     32.67 o 
  -4  -9  12       61.68       33.86     48.55 o 
  -3  -9  12      127.49       95.03     98.51 o 
  -2  -9  12        0.26       10.25     16.81 o 
  -1  -9  12       18.87       13.76     36.76 o 
   0  -9  12       99.74      107.78     71.09 o 
   1  -9  12      206.35      210.98     42.06 o 
   2  -9  12       56.48       65.24     67.08 o 
   3  -9  12      241.93      296.44     46.53 o 
   4  -9  12        6.71        0.20     14.37 o 
  -5  -8  12       64.36       60.31     47.82 o 
  -4  -8  12        5.17        9.24     25.30 o 
  -3  -8  12       33.70       38.05     92.81 o 
  -2  -8  12       41.17        8.21     46.38 o 
  -1  -8  12      196.53      208.69     34.66 o 
   0  -8  12       35.61       40.37     53.35 o 
   1  -8  12      125.03      125.58     31.13 o 
   2  -8  12       31.35       36.00     46.88 o 
   3  -8  12        1.13        2.20     13.25 o 
   4  -8  12       91.04       88.82     25.98 o 
   5  -8  12       23.81       12.62     34.66 o 
  -6  -7  12       70.98       48.60     16.92 o 
  -5  -7  12      305.96      292.38     43.90 o 
  -4  -7  12       44.66       38.80     39.56 o 
  -3  -7  12        9.02       26.43     23.00 o 
  -2  -7  12        0.99       -3.03     22.70 o 
  -1  -7  12      203.68      229.04    109.59 o 
   0  -7  12      194.20      200.25     35.37 o 
   1  -7  12      382.62      424.29     46.40 o 
   2  -7  12        2.45       -4.39     23.13 o 
   3  -7  12      173.22      197.58     38.27 o 
   4  -7  12       87.08       80.49    104.67 o 
   5  -7  12      112.71      126.31     30.12 o 
  -6  -6  12       13.42        5.00     11.21 o 
  -5  -6  12        0.49        1.59      8.84 o 
  -4  -6  12      164.60      188.01     33.40 o 
  -3  -6  12        5.45        7.55     20.42 o 
  -2  -6  12       25.10       28.40     28.65 o 
  -1  -6  12      137.69      137.57     16.03 o 
   0  -6  12      204.45      170.68     25.43 o 
   1  -6  12        0.12        1.41      4.83 o 
   2  -6  12        0.24        0.94      8.11 o 
   3  -6  12       59.36       54.48     45.62 o 
   4  -6  12       80.46       41.95     34.10 o 
   5  -6  12      166.01      170.30     23.09 o 
  -7  -5  12       86.28       74.73     18.25 o 
  -6  -5  12       10.85       10.92     12.29 o 
  -5  -5  12       94.35      101.54     16.81 o 
  -4  -5  12       14.55       15.06     16.80 o 
  -3  -5  12      200.45      196.35     18.16 o 
  -2  -5  12       85.84       96.58     15.68 o 
  -1  -5  12      245.21      254.54     21.45 o 
   0  -5  12      120.88      158.69     22.44 o 
   1  -5  12       68.70       55.98     43.97 o 
   2  -5  12      260.12      270.56     30.72 o 
   3  -5  12       38.44       36.46     32.92 o 
   4  -5  12       62.20       64.43     52.11 o 
   5  -5  12        6.23        7.18     11.88 o 
  -8  -4  12       12.75        3.21      9.95 o 
  -7  -4  12       37.70       15.30     21.06 o 
  -6  -4  12      109.09      138.47     17.91 o 
  -5  -4  12        1.53        5.81      5.77 o 
  -4  -4  12       69.65       53.63     35.94 o 
  -3  -4  12       42.64       32.86     17.33 o 
  -2  -4  12        2.37        4.74      7.21 o 
  -1  -4  12        0.12        1.93     13.05 o 
   0  -4  12      129.49      141.52     28.25 o 
   1  -4  12       95.79      101.49     72.50 o 
   2  -4  12       97.53       96.51     65.63 o 
   3  -4  12       57.09       50.76     41.22 o 
   4  -4  12      359.99      382.09     40.38 o 
  -9  -3  12        0.29        5.33      6.74 o 
  -8  -3  12      126.07      126.48     27.90 o 
  -7  -3  12        0.54        1.50      3.06 o 
  -6  -3  12       57.34       70.57     17.43 o 
  -5  -3  12       35.51       23.23     16.68 o 
  -4  -3  12      337.41      362.98     25.60 o 
  -3  -3  12      106.27       85.50     55.65 o 
  -2  -3  12      123.14      131.28     56.79 o 
  -1  -3  12      100.72      107.35     27.20 o 
   0  -3  12       16.92       22.74     15.68 o 
   1  -3  12      290.45      266.38     25.55 o 
   2  -3  12       17.50       21.27     13.72 o 
   3  -3  12       56.27       51.58     35.79 o 
   4  -3  12       27.89       38.33     30.84 o 
  -9  -2  12        2.40        3.16      9.11 o 
  -8  -2  12       70.81       48.60     72.71 o 
  -7  -2  12       42.56       53.23     17.38 o 
  -6  -2  12        1.34        1.99      6.92 o 
  -5  -2  12        7.29        5.26      7.76 o 
  -4  -2  12      291.21      290.58     22.58 o 
  -3  -2  12       14.67       16.64      9.46 o 
  -2  -2  12      364.70      386.33     28.31 o 
  -1  -2  12      104.89      102.63     53.53 o 
   0  -2  12      221.38      224.74     29.22 o 
   1  -2  12      450.67      456.84     35.46 o 
   2  -2  12      196.90      225.20     39.33 o 
   3  -2  12      450.50      502.35     43.60 o 
   4  -2  12       70.40       58.70     52.93 o 
  -9  -1  12       20.11       18.35     44.13 o 
  -7  -1  12        0.96        5.58     12.19 o 
  -6  -1  12        0.87        4.68      7.48 o 
  -5  -1  12       61.80       76.74     28.94 o 
  -4  -1  12       18.13       16.81     10.55 o 
  -3  -1  12       20.74       35.95     27.00 o 
  -2  -1  12       90.60       74.15     19.23 o 
  -1  -1  12        7.85        8.27      8.23 o 
   0  -1  12      246.95      213.79     24.31 o 
   1  -1  12       59.30       48.26     37.38 o 
   2  -1  12       23.82       25.10     20.50 o 
   3  -1  12        4.49        6.46     15.07 o 
  -9   0  12       12.12       17.42     35.14 o 
  -8   0  12       20.60       16.33     24.24 o 
  -7   0  12        0.09        3.59      5.78 o 
  -6   0  12       43.87       33.84     29.27 o 
  -5   0  12       60.57       59.42     36.55 o 
  -4   0  12       26.88       19.88     13.58 o 
  -3   0  12      351.24      369.08     27.93 o 
  -2   0  12       87.43       70.42     41.68 o 
  -1   0  12      637.14      660.44     49.11 o 
   0   0  12      121.79      103.01     68.77 o 
   1   0  12      303.77      334.32     37.62 o 
   2   0  12      225.49      232.24     36.08 o 
  -9   1  12       62.47       36.66     78.04 o 
  -8   1  12       17.97       14.44     29.89 o 
  -7   1  12        9.01       19.19     35.19 o 
  -6   1  12        0.21        4.24      9.89 o 
  -5   1  12        3.92       10.05      9.04 o 
  -4   1  12        4.75        8.47      6.69 o 
  -3   1  12       16.33       14.73      7.89 o 
  -2   1  12       22.96       13.54     13.91 o 
  -1   1  12        0.28        3.13     12.28 o 
   0   1  12        6.81        5.77      9.05 o 
   1   1  12      225.85      235.27     27.59 o 
  -9   2  12       13.39        2.75      8.61 o 
  -8   2  12        3.54        5.83     11.94 o 
  -7   2  12       93.50      106.44     27.72 o 
  -6   2  12        5.63        2.99      9.63 o 
  -5   2  12       78.88       66.52     57.98 o 
  -4   2  12       53.30       51.30     42.52 o 
  -3   2  12      167.90      184.08     26.55 o 
  -2   2  12      122.63       87.04     77.99 o 
  -1   2  12       16.05       17.06     20.76 o 
   0   2  12       68.81       57.14     50.20 o 
  -8   3  12        0.72       -2.12     15.68 o 
  -7   3  12        0.40       -2.20     22.47 o 
  -6   3  12        1.02        0.49      7.32 o 
  -5   3  12       93.93       60.18     32.21 o 
  -4   3  12        0.75        6.71      5.92 o 
  -3   3  12       38.61       29.48     27.74 o 
  -2   3  12       47.41       27.57     22.23 o 
  -2  -9  13        0.52        1.99     14.34 o 
  -1  -9  13       68.85       56.75    106.26 o 
   0  -9  13        0.98       -0.18     26.16 o 
   1  -9  13      550.33      615.76     55.92 o 
   2  -9  13        4.84       19.41     21.33 o 
  -4  -8  13       36.72       17.19     26.99 o 
  -3  -8  13       20.84        7.37     35.75 o 
  -2  -8  13       76.76       88.64     29.66 o 
  -1  -8  13        1.17       -0.35     22.29 o 
   0  -8  13       19.06       18.03     21.61 o 
   1  -8  13       11.95        1.09     15.75 o 
   2  -8  13       20.37       12.83     37.21 o 
   3  -8  13       88.70       97.15     27.77 o 
  -5  -7  13       34.40       12.98     31.66 o 
  -4  -7  13      177.90      182.78     32.06 o 
  -3  -7  13      181.80      198.16     35.02 o 
  -2  -7  13        1.35       11.64     19.46 o 
  -1  -7  13       54.44       45.59     63.70 o 
   0  -7  13       14.47       21.16     41.71 o 
   1  -7  13        2.89       -0.43     14.87 o 
   2  -7  13      157.24      169.98     34.41 o 
   3  -7  13        4.13        5.45     14.31 o 
  -6  -6  13      137.54      141.63     28.20 o 
  -5  -6  13       61.85       37.42     63.07 o 
  -4  -6  13       80.98       47.06     83.77 o 
  -3  -6  13        7.40       13.00     15.35 o 
  -2  -6  13        8.87        7.42     18.58 o 
  -1  -6  13       12.64        4.65     18.93 o 
   0  -6  13      193.19      199.02     32.01 o 
   1  -6  13       94.85      108.28     29.08 o 
   2  -6  13      291.14      318.66     33.81 o 
   3  -6  13       55.29       36.45     37.51 o 
  -6  -5  13       62.07       60.39     38.27 o 
  -5  -5  13        1.82       -1.82     13.73 o 
  -4  -5  13       38.83       58.16     17.87 o 
  -3  -5  13        0.54        0.02      6.68 o 
  -2  -5  13      202.99      212.04     22.30 o 
  -1  -5  13        0.63       -2.52     20.55 o 
   0  -5  13      261.16      266.28     30.50 o 
   1  -5  13       92.60       61.00     69.05 o 
   2  -5  13        5.48       -1.61      9.96 o 
   3  -5  13        0.92        4.78     16.08 o 
  -7  -4  13       85.60       50.09     81.42 o 
  -6  -4  13       63.89       56.35     18.16 o 
  -5  -4  13       65.36       49.72     17.87 o 
  -4  -4  13       72.63       80.38     15.02 o 
  -3  -4  13       31.92       17.61     13.73 o 
  -2  -4  13      239.74      266.92     30.51 o 
  -1  -4  13      360.30      347.69     28.96 o 
   0  -4  13        2.96        1.26      8.45 o 
   1  -4  13       66.11       72.08     37.50 o 
   2  -4  13      195.91      177.22     34.25 o 
   3  -4  13      207.81      227.35     33.44 o 
  -8  -3  13       69.51       45.29     85.53 o 
  -7  -3  13       56.17       24.69     33.70 o 
  -6  -3  13        9.71        9.70     14.39 o 
  -5  -3  13       12.70       17.50     23.59 o 
  -4  -3  13        7.46       -0.15     11.25 o 
  -3  -3  13        0.23        5.63      7.91 o 
  -2  -3  13       40.68       46.21     28.08 o 
  -1  -3  13      466.19      462.37     35.74 o 
   0  -3  13       75.65       69.42     43.33 o 
   1  -3  13       42.84       38.67     28.68 o 
   2  -3  13      103.42       97.31     73.99 o 
   3  -3  13       28.24       31.37     28.05 o 
  -8  -2  13        2.80        3.66     16.94 o 
  -7  -2  13       30.71       26.96     29.13 o 
  -6  -2  13      103.71       88.76     20.76 o 
  -5  -2  13        3.64       11.85      8.86 o 
  -4  -2  13       46.45       63.29     34.00 o 
  -3  -2  13      289.06      294.35     27.90 o 
  -2  -2  13      382.79      386.35     33.59 o 
  -1  -2  13      245.64      262.22     31.57 o 
   0  -2  13       11.72       12.83     26.00 o 
   1  -2  13      166.14      157.01     28.20 o 
   2  -2  13       23.89       21.76     30.72 o 
  -7  -1  13        1.01        1.11     11.94 o 
  -6  -1  13        7.59        6.72     16.79 o 
  -5  -1  13        5.38       10.63     12.95 o 
  -4  -1  13       34.22       21.03     20.11 o 
  -3  -1  13       37.01       17.53     15.50 o 
  -2  -1  13        9.78        6.75      8.95 o 
  -1  -1  13       53.98       54.23     43.68 o 
   0  -1  13       14.80       16.88     16.43 o 
   1  -1  13      278.24      281.61     29.79 o 
  -8   0  13        0.22        7.67     15.83 o 
  -7   0  13       48.18       33.35     58.98 o 
  -6   0  13       15.63       18.91     16.11 o 
  -5   0  13      112.12      141.85     19.26 o 
  -4   0  13        0.85        4.56      7.92 o 
  -3   0  13       58.88       68.38     34.00 o 
  -2   0  13       56.41       53.68     46.05 o 
  -1   0  13       16.61       17.78     18.79 o 
   0   0  13       52.82       26.50     23.47 o 
  -7   1  13       84.54       47.67     78.39 o 
  -6   1  13       46.99       30.96     29.73 o 
  -5   1  13       23.76       22.73     25.29 o 
  -4   1  13       13.88        9.42     10.37 o 
  -3   1  13      194.78      196.35     26.49 o 
  -2   1  13       33.45       26.59     17.21 o 
  -1   1  13      504.64      577.18     39.91 o 
  -6   2  13      127.70      157.99     30.81 o 
  -5   2  13        8.40        1.71      9.09 o 
  -4   2  13      123.41      135.13     22.89 o 
  -3   2  13        0.10        2.17     22.97 o 
  -1  -8  14      108.76      101.62     27.92 o 
   0  -8  14       14.66       17.70     15.73 o 
  -4  -7  14       14.39       16.76     39.21 o 
  -3  -7  14       53.91       37.97     49.08 o 
  -2  -7  14       19.68       16.44     18.61 o 
  -1  -7  14        2.90      -10.78     19.97 o 
   0  -7  14       49.26       30.65     61.50 o 
   1  -7  14        0.43       -2.78     25.22 o 
  -5  -6  14       18.67       10.86     29.46 o 
  -3  -6  14       18.11       13.41     16.79 o 
  -2  -6  14       46.64       45.19     58.57 o 
  -1  -6  14       76.95       47.54     63.55 o 
   0  -6  14       68.47      103.06     29.01 o 
   1  -6  14        3.73        7.67     21.28 o 
  -5  -5  14        3.54        2.35      7.67 o 
  -4  -5  14       13.06        4.95     12.12 o 
  -3  -5  14        5.93        3.30      5.91 o 
  -2  -5  14       98.42       89.79     19.44 o 
  -1  -5  14       10.54       13.47     10.08 o 
   0  -5  14        3.45        4.32     10.49 o 
   1  -5  14       14.34       11.38      9.80 o 
  -6  -4  14        7.90        4.77      8.66 o 
  -5  -4  14       36.59       24.23     34.54 o 
  -4  -4  14       17.87       11.72     14.30 o 
  -3  -4  14      150.09      170.22     24.82 o 
  -2  -4  14       34.22       31.22     37.65 o 
  -1  -4  14       75.65       73.45     50.30 o 
   0  -4  14        8.74        5.02      8.30 o 
   1  -4  14       38.78       30.11     28.78 o 
  -6  -3  14       44.17       21.39     19.44 o 
  -5  -3  14        1.73        3.72      6.93 o 
  -4  -3  14        4.84        3.59      8.49 o 
  -3  -3  14       17.44       16.03     10.58 o 
  -2  -3  14       59.32       38.03     28.48 o 
  -1  -3  14      146.52      163.58     28.79 o 
   0  -3  14       58.39       53.57     60.27 o 
   1  -3  14      196.40      200.21     26.65 o 
  -6  -2  14       49.06       19.28     28.78 o 
  -5  -2  14      210.04      233.22     27.05 o 
  -4  -2  14       28.89       12.30     11.84 o 
  -3  -2  14       99.91      124.32     23.87 o 
  -2  -2  14      131.14       87.95     23.10 o 
  -1  -2  14        0.67       -0.04     10.99 o 
   0  -2  14        7.72        3.29      6.81 o 
  -6  -1  14       19.91       13.98     14.71 o 
  -5  -1  14       13.37       14.89     14.00 o 
  -4  -1  14        4.40        6.34      6.66 o 
  -3  -1  14       70.34       56.27     66.52 o 
  -2  -1  14       27.69       12.17     17.81 o 
  -1  -1  14      261.89      252.30     32.91 o 
  -5   0  14       41.94       19.55     13.23 o 
  -4   0  14        0.04        9.58     10.86 o 
  -3   0  14       32.87       22.00     32.21 o 
                                                 
